# Supplementary material for: Selective inactivation of hypomethylating agents by SAMHD1 provides a rationale for therapeutic stratification in AML
Source: Nat Commun. 2019 Aug 2;10:3475. doi: 10.1038/s41467-019-11413-4 (PMC6677770; doi:10.1038/s41467-019-11413-4)
Supplement: Supplementary file 6 — Source Data [file 41467_2019_11413_MOESM6_ESM.zip]

Archive with 10 entries (10 files):
- Source Data_Figure 2.xls
- Source Data_Supplementary Figure 12-24.xlsx
- Source Data_Figure 6.xls
- Source Data_Figure 5.xlsx
- Source Data_Figure 3.xls
- Source Data_Supplementary Figure 1-11.xls
- Source Data_FCS files.zip
- Source Data_Figure 4.xls
- Source Data_Figure 1.xlsx
- Source Data_raw Western Blots.pdf
