# Supplementary material for: Selective inactivation of hypomethylating agents by SAMHD1 provides a rationale for therapeutic stratification in AML
Source: Nat Commun. 2019 Aug 2;10:3475. doi: 10.1038/s41467-019-11413-4 (PMC6677770; doi:10.1038/s41467-019-11413-4)
Supplement: Supplementary file 6 — Source Data [file 41467_2019_11413_MOESM6_ESM.zip › Source Data_Figure 2.xls]

## Sheet: IC50 AZA 1
	AZA	100µM
HEL	ZK	100	25	6.25	1.5625	0.390625	0.0976562	0.0244141	0.00610352	Medium
	0.323667	0.1285	0.177367	0.257467	0.2921	0.294767	0.3338	0.325667	0.312033	0.1294
ohne Medium	0.194267	-0.000899998	0.0479667	0.128067	0.1627	0.165367	0.2044	0.196267	0.182633	0
% der ZK	100	-0.46328	24.6911	65.9231	83.7509	85.1235	105.216	101.03	94.0117
	0	1.00463	0.753089	0.340769	0.162491	0.148765	-0.052162	-0.0102951	0.0598833
HL60	ZK	100	25	6.25	1.5625	0.390625	0.0976562	0.0244141	0.00610352	Medium
	0.2419	0.110667	0.138333	0.190567	0.239667	0.238667	0.230767	0.243333	0.246267	0.139333
ohne Medium	0.102567	-0.0286667	-0.000999997	0.0512333	0.100333	0.0993333	0.0914333	0.104	0.106933	0
% der ZK	100	-27.9493	-0.974973	49.9512	97.8226	96.8476	89.1453	101.397	104.257
	0	1.27949	1.00975	0.500488	0.0217744	0.0315243	0.108547	-0.0139746	-0.0425739
KG1	ZK	100	25	6.25	1.5625	0.390625	0.0976562	0.0244141	0.00610352	Medium
	0.376633	0.1651	0.2267	0.250167	0.277767	0.344067	0.373367	0.413367	0.416533	0.155267
ohne Medium	0.221367	0.00983333	0.0714333	0.0949	0.1225	0.1888	0.2181	0.2581	0.261267	0
% der ZK	100	4.4421	32.2692	42.87	55.338	85.2884	98.5243	116.594	118.024
	0	0.955579	0.677308	0.5713	0.44662	0.147116	0.0147568	-0.165939	-0.180244
ML2	ZK	100	25	6.25	1.5625	0.390625	0.0976562	0.0244141	0.00610352	Medium
	0.345967	0.1338	0.1504	0.238533	0.3011	0.347367	0.3705	0.3825	0.3773	0.1498
ohne Medium	0.196167	-0.016	0.000600005	0.0887333	0.1513	0.197567	0.2207	0.2327	0.2275	0
% der ZK	100	-8.15633	0.305865	45.2336	77.1283	100.714	112.506	118.624	115.973
	0	1.08156	0.996941	0.547664	0.228717	-0.00713681	-0.125064	-0.186236	-0.159728
Molm 13	ZK	100	25	6.25	1.5625	0.390625	0.0976562	0.0244141	0.00610352	Medium
	0.406367	0.1394	0.139033	0.1904	0.267567	0.300967	0.352767	0.3962	0.389733	0.154467
ohne Medium	0.2519	-0.0150667	-0.0154333	0.0359333	0.1131	0.1465	0.1983	0.241733	0.235267	0
% der ZK	100	-5.98121	-6.12677	14.2649	44.8988	58.158	78.7217	95.964	93.3969
	0	1.05981	1.06127	0.857351	0.551012	0.41842	0.212783	0.0403599	0.0660315
MV4-11	ZK	100	25	6.25	1.5625	0.390625	0.0976562	0.0244141	0.00610352	Medium
	0.232167	0.1332	0.130833	0.1429	0.190333	0.210233	0.2325	0.239367	0.230867	0.147
ohne Medium	0.0851667	-0.0138	-0.0161667	-0.0041	0.0433333	0.0632333	0.0855	0.0923667	0.0838667	0
% der ZK	100	-16.2035	-18.9824	-4.81409	50.8806	74.2466	100.391	108.454	98.4736
	0	1.16204	1.18982	1.04814	0.491194	0.257534	-0.00391384	-0.0845401	0.0152642
Mono Mac 6	ZK	100	25	6.25	1.5625	0.390625	0.0976562	0.0244141	0.00610352	Medium
	0.299233	0.136433	0.132167	0.130033	0.194733	0.267667	0.317	0.327733	0.3288	0.148533
ohne Medium	0.1507	-0.0121	-0.0163667	-0.0185	0.0462	0.119133	0.168467	0.1792	0.180267	0
% der ZK	100	-8.0292	-10.8604	-12.276	30.6569	79.0533	111.789	118.912	119.62
	0	1.08029	1.1086	1.12276	0.693431	0.209467	-0.117894	-0.189117	-0.196196
NB4	ZK	100	25	6.25	1.5625	0.390625	0.0976562	0.0244141	0.00610352	Medium
	0.4494	0.130567	0.1319	0.175533	0.249233	0.289067	0.421133	0.488533	0.4975	0.1561
ohne Medium	0.2933	-0.0255333	-0.0242	0.0194333	0.0931333	0.132967	0.265033	0.332433	0.3414	0
% der ZK	100	-8.70553	-8.25094	6.62575	31.7536	45.3347	90.3625	113.342	116.4
	0	1.08706	1.08251	0.933742	0.682464	0.546653	0.0963746	-0.133424	-0.163996
OCI AML2	ZK	100	25	6.25	1.5625	0.390625	0.0976562	0.0244141	0.00610352	Medium
	0.312867	0.129233	0.125067	0.1695	0.216867	0.271033	0.295633	0.328267	0.314133	0.132233
ohne Medium	0.180633	-0.003	-0.00716667	0.0372667	0.0846333	0.1388	0.1634	0.196033	0.1819	0
% der ZK	100	-1.66082	-3.96752	20.6311	46.8537	76.8407	90.4595	108.526	100.701
	0	1.01661	1.03968	0.793689	0.531463	0.231593	0.0954051	-0.0852556	-0.00701237
OCI AML3	ZK	100	25	6.25	1.5625	0.390625	0.0976562	0.0244141	0.00610352	Medium
	0.432133	0.1287	0.149967	0.224367	0.288633	0.357133	0.379333	0.396833	0.428133	0.137867
ohne Medium	0.294267	-0.00916666	0.0121	0.0865	0.150767	0.219267	0.241467	0.258967	0.290267	0
% der ZK	100	-3.11509	4.11192	29.3951	51.2347	74.5129	82.0571	88.0041	98.6407
	0	1.03115	0.958881	0.706049	0.487653	0.254871	0.179429	0.119959	0.0135931
PL21	ZK	100	25	6.25	1.5625	0.390625	0.0976562	0.0244141	0.00610352	Medium
	0.2227	0.142	0.148267	0.1664	0.1921	0.1981	0.1981	0.201133	0.1974	0.149933
ohne Medium	0.0727667	-0.00793333	-0.00166667	0.0164667	0.0421667	0.0481667	0.0481667	0.0512	0.0474667	0
% der ZK	100	-10.9024	-2.29043	22.6294	57.9478	66.1933	66.1933	70.3619	65.2313
	0	1.10902	1.0229	0.773706	0.420522	0.338067	0.338067	0.296381	0.347687
SIG-M5	ZK	100	25	6.25	1.5625	0.390625	0.0976562	0.0244141	0.00610352	Medium
	0.162567	0.130333	0.129233	0.129567	0.133467	0.146767	0.153067	0.161433	0.163733	0.170667
ohne Medium	-0.0081	-0.0403333	-0.0414333	-0.0411	-0.0372	-0.0239	-0.0176	-0.00923333	-0.00693334	0
% der ZK	100	497.942	511.523	507.408	459.259	295.062	217.284	113.992	85.5968
	0	-3.97942	-4.11523	-4.07408	-3.59259	-1.95062	-1.17284	-0.139917	0.144032
THP1	ZK	100	25	6.25	1.5625	0.390625	0.0976562	0.0244141	0.00610352	Medium
	0.3689	0.1658	0.218333	0.281533	0.3292	0.364067	0.3909	0.4143	0.413433	0.1417
ohne Medium	0.2272	0.0241	0.0766333	0.139833	0.1875	0.222367	0.2492	0.2726	0.271733	0
% der ZK	100	10.6074	33.7295	61.5464	82.5264	97.8727	109.683	119.982	119.601
	0	0.893926	0.662705	0.384536	0.174736	0.0212735	-0.096831	-0.199824	-0.196009

## Sheet: IC50 DAC 1
	AZA	100µM
HEL	ZK	100	25	6.25	1.5625	0.390625	0.0976562	0.0244141	0.00610352	Medium
	0.313967	0.173233	0.179333	0.1885	0.212533	0.233767	0.2912	0.312267	0.312667	0.129733
ohne Medium	0.184233	0.0435	0.0496	0.0587667	0.0828	0.104033	0.161467	0.182533	0.182933	0
% der ZK	100	23.6114	26.9224	31.898	44.943	56.4682	87.6425	99.0773	99.2944
	0	0.763886	0.730776	0.68102	0.55057	0.435318	0.123575	0.00922734	0.00705625
HL60	ZK	100	25	6.25	1.5625	0.390625	0.0976562	0.0244141	0.00610352	Medium
	0.2309	0.129233	0.1346	0.1286	0.131967	0.147233	0.189533	0.215667	0.232467	0.1381
ohne Medium	0.0928	-0.00886667	-0.0035	-0.0095	-0.00613334	0.00913333	0.0514333	0.0775667	0.0943667	0
% der ZK	100	-9.5546	-3.77155	-10.2371	-6.6092	9.84195	55.4238	83.5848	101.688
	0	1.09555	1.03772	1.10237	1.06609	0.901581	0.445762	0.164152	-0.0168821
KG1	ZK	100	25	6.25	1.5625	0.390625	0.0976562	0.0244141	0.00610352	Medium
	0.402267	0.175433	0.177133	0.166833	0.172333	0.178967	0.217567	0.278967	0.320167	0.157067
ohne Medium	0.2452	0.0183667	0.0200667	0.00976666	0.0152667	0.0219	0.0605	0.1219	0.1631	0
% der ZK	100	7.49048	8.1838	3.98314	6.22621	8.93149	24.6737	49.7145	66.5171
	0	0.925095	0.918162	0.960169	0.937738	0.910685	0.753263	0.502855	0.334829
ML2	ZK	100	25	6.25	1.5625	0.390625	0.0976562	0.0244141	0.00610352	Medium
	0.3299	0.159733	0.188033	0.206233	0.236033	0.264067	0.2956	0.330367	0.337167	0.153267
ohne Medium	0.176633	0.00646667	0.0347667	0.0529667	0.0827667	0.1108	0.142333	0.1771	0.1839	0
% der ZK	100	3.66107	19.683	29.9868	46.8579	62.7288	80.5812	100.264	104.114
	0	0.963389	0.80317	0.700132	0.531421	0.372712	0.194188	-0.002642	-0.0411398
Molm 13	ZK	100	25	6.25	1.5625	0.390625	0.0976562	0.0244141	0.00610352	Medium
	0.413333	0.1386	0.137533	0.131067	0.135833	0.131467	0.1827	0.237667	0.278033	0.1591
ohne Medium	0.254233	-0.0205	-0.0215667	-0.0280333	-0.0232667	-0.0276333	0.0236	0.0785667	0.118933	0
% der ZK	100	-8.06346	-8.48302	-11.0266	-9.1517	-10.8693	9.28281	30.9034	46.7812
	0	1.08063	1.08483	1.11027	1.09152	1.10869	0.907172	0.690966	0.532188
MV4-11	ZK	100	25	6.25	1.5625	0.390625	0.0976562	0.0244141	0.00610352	Medium
	0.235067	0.132433	0.131967	0.130533	0.138433	0.1489	0.174567	0.2086	0.223867	0.152333
ohne Medium	0.0827333	-0.0199	-0.0203667	-0.0218	-0.0139	-0.00343334	0.0222333	0.0562667	0.0715333	0
% der ZK	100	-24.0532	-24.6172	-26.3497	-16.801	-4.14988	26.8735	68.0097	86.4625
	0	1.24053	1.24617	1.2635	1.16801	1.0415	0.731265	0.319903	0.135375
Mono Mac 6	ZK	100	25	6.25	1.5625	0.390625	0.0976562	0.0244141	0.00610352	Medium
	0.3238	0.139067	0.1803	0.197733	0.227967	0.249233	0.281633	0.302633	0.3329	0.147133
ohne Medium	0.176667	-0.00806667	0.0331667	0.0506	0.0808333	0.1021	0.1345	0.1555	0.185767	0
% der ZK	100	-4.56604	18.7736	28.6415	45.7547	57.7925	76.1321	88.0189	105.151
	0	1.04566	0.812264	0.713585	0.542453	0.422075	0.238679	0.119811	-0.0515094
NB4	ZK	100	25	6.25	1.5625	0.390625	0.0976562	0.0244141	0.00610352	Medium
	0.460267	0.1339	0.1381	0.1347	0.139067	0.1458	0.188867	0.2351	0.283033	0.1624
ohne Medium	0.297867	-0.0285	-0.0243	-0.0277	-0.0233333	-0.0166	0.0264667	0.0727	0.120633	0
% der ZK	100	-9.56804	-8.15801	-9.29946	-7.83348	-5.57296	8.88541	24.4069	40.4991
	0	1.09568	1.08158	1.09299	1.07833	1.05573	0.911146	0.755931	0.595009
OCI AML2	ZK	100	25	6.25	1.5625	0.390625	0.0976562	0.0244141	0.00610352	Medium
	0.282667	0.123533	0.121833	0.126033	0.1309	0.1464	0.1675	0.215333	0.253167	0.137867
ohne Medium	0.1448	-0.0143333	-0.0160333	-0.0118333	-0.00696667	0.00853333	0.0296333	0.0774667	0.1153	0
% der ZK	100	-9.89871	-11.0727	-8.17219	-4.81124	5.89318	20.465	53.4991	79.6271
	0	1.09899	1.11073	1.08172	1.04811	0.941068	0.79535	0.465009	0.203729
OCI AML3	ZK	100	25	6.25	1.5625	0.390625	0.0976562	0.0244141	0.00610352	Medium
	0.408067	0.139233	0.163567	0.1691	0.188733	0.231233	0.290367	0.334667	0.3883	0.135333
ohne Medium	0.272733	0.0039	0.0282333	0.0337667	0.0534	0.0959	0.155033	0.199333	0.252967	0
% der ZK	100	1.42997	10.352	12.3808	19.5796	35.1626	56.8443	73.0873	92.7524
	0	0.9857	0.89648	0.876192	0.804204	0.648374	0.431557	0.269127	0.0724762
PL21	ZK	100	25	6.25	1.5625	0.390625	0.0976562	0.0244141	0.00610352	Medium
	0.211433	0.1522	0.1613	0.154533	0.162967	0.168367	0.181933	0.203533	0.205933	0.1501
ohne Medium	0.0613333	0.0021	0.0112	0.00443334	0.0128667	0.0182667	0.0318333	0.0534333	0.0558333	0
% der ZK	100	3.42391	18.2609	7.22827	20.9783	29.7826	51.9022	87.1196	91.0326
	0	0.965761	0.817391	0.927717	0.790217	0.702174	0.480978	0.128804	0.0896739
SIG-M5	ZK	100	25	6.25	1.5625	0.390625	0.0976562	0.0244141	0.00610352	Medium
	0.162267	0.128633	0.128967	0.129567	0.130967	0.131433	0.1405	0.152	0.157567	0.171767
ohne Medium	-0.0095	-0.0431333	-0.0428	-0.0422	-0.0408	-0.0403333	-0.0312667	-0.0197667	-0.0142	0
% der ZK	100	454.035	450.526	444.21	429.474	424.561	329.123	208.07	149.474
	0	-3.54035	-3.50526	-3.4421	-3.29474	-3.24561	-2.29123	-1.0807	-0.494737
THP1	ZK	100	25	6.25	1.5625	0.390625	0.0976562	0.0244141	0.00610352	Medium
	0.337233	0.1882	0.210333	0.2261	0.260267	0.2932	0.333733	0.375667	0.387733	0.144133
ohne Medium	0.1931	0.0440667	0.0662	0.0819667	0.116133	0.149067	0.1896	0.231533	0.2436	0
% der ZK	100	22.8206	34.2828	42.4478	60.1415	77.1966	98.1875	119.903	126.152
	0	0.771794	0.657172	0.575522	0.398585	0.228034	0.0181253	-0.199033	-0.261523

## Sheet: IC50 AZA 2
	AZA	40µM
HEL	ZK	40	10	2.5	0.625	0.15625	0.0390625	0.00976562	0.00244141	Medium
	0.2658	0.124133	0.1465	0.173133	0.219433	0.238833	0.244	0.2438	0.275067	0.1256
ohne Medium	0.1402	-0.00146667	0.0209	0.0475333	0.0938333	0.113233	0.1184	0.1182	0.149467	0
% der ZK	100	-1.04612	14.9073	33.9039	66.9282	80.7656	84.4508	84.3081	106.61
	0	1.01046	0.850927	0.660961	0.330718	0.192344	0.155492	0.156919	-0.066096
HL60	ZK	40	10	2.5	0.625	0.15625	0.0390625	0.00976562	0.00244141	Medium
	0.282633	0.109333	0.115567	0.1506	0.2088	0.237367	0.255167	0.2524	0.269767	0.120467
ohne Medium	0.162167	-0.0111333	-0.0049	0.0301333	0.0883333	0.1169	0.1347	0.131933	0.1493	0
% der ZK	100	-6.86536	-3.02158	18.5817	54.4707	72.0863	83.0627	81.3566	92.0658
	0	1.06865	1.03022	0.814183	0.455293	0.279137	0.169373	0.186434	0.0793422
KG1	ZK	40	10	2.5	0.625	0.15625	0.0390625	0.00976562	0.00244141	Medium
	0.255033	0.1314	0.1492	0.159967	0.1815	0.1889	0.202733	0.226533	0.2323	0.1184
ohne Medium	0.136633	0.013	0.0308	0.0415667	0.0631	0.0705	0.0843333	0.108133	0.1139	0
% der ZK	100	9.51451	22.5421	30.4221	46.182	51.5979	61.7224	79.1413	83.3618
	0	0.904855	0.774579	0.695779	0.53818	0.484021	0.382776	0.208587	0.166382
ML2	ZK	40	10	2.5	0.625	0.15625	0.0390625	0.00976562	0.00244141	Medium
	0.247167	0.1082	0.1124	0.114833	0.145067	0.1791	0.202233	0.2309	0.2425	0.123867
ohne Medium	0.1233	-0.0156667	-0.0114667	-0.00903333	0.0212	0.0552333	0.0783667	0.107033	0.118633	0
% der ZK	100	-12.7061	-9.29981	-7.32631	17.1938	44.7959	63.5577	86.8073	96.2152
	0	1.12706	1.093	1.07326	0.828062	0.552041	0.364423	0.131927	0.0378481
Molm 13	ZK	40	10	2.5	0.625	0.15625	0.0390625	0.00976562	0.00244141	Medium
	0.464533	0.1229	0.122433	0.151133	0.214033	0.3041	0.342567	0.3596	0.4262	0.133067
ohne Medium	0.331467	-0.0101667	-0.0106333	0.0180667	0.0809667	0.171033	0.2095	0.226533	0.293133	0
% der ZK	100	-3.06718	-3.20796	5.45052	24.4268	51.599	63.2039	68.3427	88.4352
	0	1.03067	1.03208	0.945495	0.755732	0.48401	0.367961	0.316573	0.115648
MV4-11	ZK	40	10	2.5	0.625	0.15625	0.0390625	0.00976562	0.00244141	Medium
	0.307567	0.107867	0.110233	0.120933	0.167033	0.222933	0.269533	0.295567	0.3282	0.115167
ohne Medium	0.1924	-0.0073	-0.00493333	0.00576667	0.0518667	0.107767	0.154367	0.1804	0.213033	0
% der ZK	100	-3.79418	-2.5641	2.99723	26.9577	56.0118	80.2321	93.763	110.724
	0	1.03794	1.02564	0.970028	0.730423	0.439882	0.197679	0.0623701	-0.107242
Mono Mac 6	ZK	40	10	2.5	0.625	0.15625	0.0390625	0.00976562	0.00244141	Medium
	0.3711	0.109233	0.107467	0.107933	0.112933	0.129	0.1716	0.242667	0.312633	0.117733
ohne Medium	0.253367	-0.0085	-0.0102667	-0.0098	-0.0048	0.0112667	0.0538667	0.124933	0.1949	0
% der ZK	100	-3.35482	-4.0521	-3.86791	-1.89449	4.44678	21.2604	49.3093	76.9241
	0	1.03355	1.04052	1.03868	1.01894	0.955532	0.787396	0.506907	0.230759
NB4	ZK	40	10	2.5	0.625	0.15625	0.0390625	0.00976562	0.00244141	Medium
	0.2471	0.1108	0.110033	0.1116	0.113667	0.136267	0.170033	0.195367	0.230467	0.123033
ohne Medium	0.124067	-0.0122333	-0.013	-0.0114333	-0.00936667	0.0132333	0.047	0.0723333	0.107433	0
% der ZK	100	-9.86029	-10.4782	-9.21548	-7.5497	10.6663	37.8829	58.302	86.5932
	0	1.0986	1.10478	1.09215	1.0755	0.893337	0.621171	0.41698	0.134068
OCI AML2	ZK	40	10	2.5	0.625	0.15625	0.0390625	0.00976562	0.00244141	Medium
	0.2711	0.123067	0.121567	0.1314	0.154567	0.198167	0.244267	0.231667	0.268267	0.128167
ohne Medium	0.142933	-0.0051	-0.0066	0.00323333	0.0264	0.07	0.1161	0.1035	0.1401	0
% der ZK	100	-3.5681	-4.61754	2.26213	18.4701	48.9739	81.2267	72.4114	98.0177
	0	1.03568	1.04618	0.977379	0.815299	0.510261	0.187733	0.275886	0.0198228
OCI AML3	ZK	40	10	2.5	0.625	0.15625	0.0390625	0.00976562	0.00244141	Medium
	0.308567	0.1173	0.1296	0.1738	0.208367	0.238133	0.263667	0.2813	0.316767	0.130267
ohne Medium	0.1783	-0.0129667	-0.000666673	0.0435333	0.0781	0.107867	0.1334	0.151033	0.1865	0
% der ZK	100	-7.27239	-0.373905	24.4158	43.8026	60.4973	74.8177	84.7074	104.599
	0	1.07272	1.00374	0.755842	0.561974	0.395027	0.251823	0.152926	-0.0459898
PL21	ZK	40	10	2.5	0.625	0.15625	0.0390625	0.00976562	0.00244141	Medium
	0.226633	0.121467	0.118	0.134967	0.158567	0.185933	0.204233	0.206067	0.228733	0.1361
ohne Medium	0.0905333	-0.0146333	-0.0181	-0.00113333	0.0224667	0.0498333	0.0681333	0.0699667	0.0926333	0
% der ZK	100	-16.1635	-19.9926	-1.25184	24.8159	55.0442	75.2577	77.2828	102.32
	0	1.16163	1.19993	1.01252	0.751841	0.449558	0.247423	0.227172	-0.0231959
SIG-M5	ZK	40	10	2.5	0.625	0.15625	0.0390625	0.00976562	0.00244141	Medium
	0.352833	0.110633	0.1111	0.119333	0.1313	0.173467	0.223533	0.269967	0.3242	0.124967
ohne Medium	0.227867	-0.0143333	-0.0138667	-0.00563333	0.00633333	0.0485	0.0985667	0.145	0.199233	0
% der ZK	100	-6.29023	-6.08543	-2.47221	2.7794	21.2844	43.2563	63.6337	87.4342
	0	1.0629	1.06085	1.02472	0.972206	0.787156	0.567437	0.363663	0.125658
THP1	ZK	40	10	2.5	0.625	0.15625	0.0390625	0.00976562	0.00244141	Medium
	0.273467	0.157733	0.190367	0.215433	0.243733	0.269	0.261967	0.284967	0.293367	0.1323
ohne Medium	0.141167	0.0254333	0.0580667	0.0831333	0.111433	0.1367	0.129667	0.152667	0.161067	0
% der ZK	100	18.0165	41.1334	58.8902	78.9374	96.8359	91.8536	108.146	114.097
	0	0.819835	0.588666	0.411098	0.210626	0.0316411	0.081464	-0.0814639	-0.140968

## Sheet: IC50 DAC 2
	DAC	20µM
HEL	ZK	20	5	1.25	0.3125	0.078125	0.0195312	0.00488281	0.0012207	Medium
	0.2762	0.1489	0.166867	0.184667	0.187	0.234867	0.244167	0.249633	0.249033	0.1186
ohne Medium	0.1576	0.0303	0.0482667	0.0660667	0.0684	0.116267	0.125567	0.131033	0.130433	0
% der ZK	100	19.2259	30.6261	41.9205	43.401	73.7733	79.6743	83.143	82.7623
	0	0.807741	0.693739	0.580795	0.56599	0.262267	0.203257	0.16857	0.172377
HL60	ZK	20	5	1.25	0.3125	0.078125	0.0195312	0.00488281	0.0012207	Medium
	0.225433	0.112267	0.1099	0.116	0.139367	0.1957	0.223967	0.231333	0.238333	0.1114
ohne Medium	0.114033	0.000866666	-0.0015	0.0046	0.0279667	0.0843	0.112567	0.119933	0.126933	0
% der ZK	100	0.760012	-1.31541	4.03391	24.525	73.9258	98.7138	105.174	111.312
	0	0.9924	1.01315	0.959661	0.75475	0.260742	0.0128617	-0.0517393	-0.113125
KG1	ZK	20	5	1.25	0.3125	0.078125	0.0195312	0.00488281	0.0012207	Medium
	0.220333	0.1156	0.126333	0.128133	0.129667	0.153333	0.191167	0.204133	0.211	0.110133
ohne Medium	0.1102	0.00546667	0.0162	0.018	0.0195333	0.0432	0.0810333	0.094	0.100867	0
% der ZK	100	4.96068	14.7005	16.3339	17.7253	39.2015	73.533	85.2995	91.5306
	0	0.950393	0.852995	0.836661	0.822747	0.607985	0.26467	0.147005	0.0846945
ML2	ZK	20	5	1.25	0.3125	0.078125	0.0195312	0.00488281	0.0012207	Medium
	0.2528	0.136933	0.1464	0.1606	0.170433	0.201033	0.2165	0.2197	0.232067	0.115567
ohne Medium	0.137233	0.0213667	0.0308333	0.0450333	0.0548667	0.0854667	0.100933	0.104133	0.1165	0
% der ZK	100	15.5696	22.4678	32.8152	39.9806	62.2784	73.5487	75.8805	84.8919
	0	0.844304	0.775322	0.671848	0.600194	0.377216	0.264513	0.241195	0.151081
Molm 13	ZK	20	5	1.25	0.3125	0.078125	0.0195312	0.00488281	0.0012207	Medium
	0.388433	0.1207	0.130733	0.144833	0.174133	0.204767	0.289667	0.348767	0.412133	0.1228
ohne Medium	0.265633	-0.0021	0.00793333	0.0220333	0.0513333	0.0819667	0.166867	0.225967	0.289333	0
% der ZK	100	-0.790563	2.98657	8.29464	19.3249	30.8571	62.8184	85.0671	108.922
	0	1.00791	0.970134	0.917054	0.806751	0.691429	0.371816	0.149329	-0.0892207
MV4-11	ZK	20	5	1.25	0.3125	0.078125	0.0195312	0.00488281	0.0012207	Medium
	0.345	0.153467	0.179	0.200433	0.2441	0.268433	0.301467	0.310667	0.334767	0.113167
ohne Medium	0.231833	0.0403	0.0658333	0.0872667	0.130933	0.155267	0.1883	0.1975	0.2216	0
% der ZK	100	17.3832	28.3968	37.642	56.4774	66.9734	81.2221	85.1905	95.5859
	0	0.826168	0.716032	0.62358	0.435226	0.330266	0.187779	0.148095	0.0441409
Mono Mac 6	ZK	20	5	1.25	0.3125	0.078125	0.0195312	0.00488281	0.0012207	Medium
	0.353133	0.127167	0.1652	0.190467	0.228667	0.2616	0.293067	0.334267	0.354267	0.104933
ohne Medium	0.2482	0.0222333	0.0602667	0.0855333	0.123733	0.156667	0.188133	0.229333	0.249333	0
% der ZK	100	8.95783	24.2815	34.4615	49.8523	63.1211	75.7991	92.3986	100.457
	0	0.910422	0.757185	0.655385	0.501477	0.368789	0.242009	0.0760139	-0.00456621
NB4	ZK	20	5	1.25	0.3125	0.078125	0.0195312	0.00488281	0.0012207	Medium
	0.275267	0.1087	0.107233	0.107067	0.113367	0.122467	0.138	0.169233	0.2369	0.1138
ohne Medium	0.161467	-0.0051	-0.00656667	-0.00673333	-0.000433331	0.00866667	0.0242	0.0554333	0.1231	0
% der ZK	100	-3.15854	-4.06689	-4.17011	-0.268372	5.36747	14.9876	34.3311	76.2386
	0	1.03159	1.04067	1.0417	1.00268	0.946325	0.850124	0.656689	0.237614
OCI AML2	ZK	20	5	1.25	0.3125	0.078125	0.0195312	0.00488281	0.0012207	Medium
	0.2686	0.118	0.127933	0.150033	0.186467	0.205667	0.221167	0.267	0.2761	0.1278
ohne Medium	0.1408	-0.0098	0.000133333	0.0222333	0.0586667	0.0778667	0.0933667	0.1392	0.1483	0
% der ZK	100	-6.96023	0.0946968	15.7907	41.6667	55.303	66.3116	98.8636	105.327
	0	1.0696	0.999053	0.842093	0.583333	0.44697	0.336884	0.0113636	-0.0532671
OCI AML3	ZK	20	5	1.25	0.3125	0.078125	0.0195312	0.00488281	0.0012207	Medium
	0.303	0.142867	0.154	0.164033	0.229333	0.254433	0.277433	0.3134	0.309067	0.119867
ohne Medium	0.183133	0.023	0.0341333	0.0441667	0.109467	0.134567	0.157567	0.193533	0.1892	0
% der ZK	100	12.5592	18.6385	24.1172	59.7743	73.4802	86.0393	105.679	103.313
	0	0.874408	0.813615	0.758828	0.402257	0.265198	0.139607	-0.0567892	-0.033127
PL21	ZK	20	5	1.25	0.3125	0.078125	0.0195312	0.00488281	0.0012207	Medium
	0.2265	0.137067	0.138633	0.1442	0.157233	0.179933	0.195267	0.2052	0.224233	0.1297
ohne Medium	0.0968	0.00736666	0.00893333	0.0145	0.0275333	0.0502333	0.0655667	0.0755	0.0945333	0
% der ZK	100	7.61019	9.22864	14.9793	28.4435	51.8939	67.7342	77.9959	97.6584
	0	0.923898	0.907714	0.850207	0.715565	0.481061	0.322658	0.220041	0.023416
SIG-M5	ZK	20	5	1.25	0.3125	0.078125	0.0195312	0.00488281	0.0012207	Medium
	0.366833	0.109833	0.116367	0.125867	0.156167	0.204033	0.2671	0.347533	0.3646	0.113367
ohne Medium	0.253467	-0.00353333	0.003	0.0125	0.0428	0.0906667	0.153733	0.234167	0.251233	0
% der ZK	100	-1.394	1.18359	4.93162	16.8858	35.7706	60.6523	92.3856	99.1189
	0	1.01394	0.988164	0.950684	0.831142	0.642294	0.393477	0.0761441	0.0088112
THP1	ZK	20	5	1.25	0.3125	0.078125	0.0195312	0.00488281	0.0012207	Medium
	0.2299	0.152367	0.1746	0.182867	0.201033	0.213767	0.213	0.231867	0.258167	0.122767
ohne Medium	0.107133	0.0296	0.0518333	0.0601	0.0782667	0.091	0.0902333	0.1091	0.1354	0
% der ZK	100	27.6291	48.3821	56.0983	73.0554	84.9409	84.2253	101.836	126.385
	0	0.723709	0.516179	0.439017	0.269446	0.150591	0.157747	-0.0183572	-0.263846

## Sheet: IC50 AZA 3
	AZA	40µM
HEL	ZK	40	10	2.5	0.625	0.15625	0.0390625	0.00976562	0.00244141	Medium
	0.316333	0.139567	0.1497	0.1946	0.223333	0.256033	0.269933	0.2911	0.301933	0.155467
ohne Medium	0.160867	-0.0159	-0.00576667	0.0391333	0.0678667	0.100567	0.114467	0.135633	0.146467	0
% der ZK	100	-9.88396	-3.58475	24.3266	42.1882	62.5155	71.1562	84.3141	91.0485
	0	1.09884	1.03585	0.756734	0.578118	0.374845	0.288438	0.156859	0.0895151
HL60	ZK	40	10	2.5	0.625	0.15625	0.0390625	0.00976562	0.00244141	Medium
	0.292233	0.100633	0.110967	0.139467	0.2256	0.2553	0.287933	0.290467	0.297033	0.112367
ohne Medium	0.179867	-0.0117333	-0.0014	0.0271	0.113233	0.142933	0.175567	0.1781	0.184667	0
% der ZK	100	-6.52335	-0.778354	15.0667	62.954	79.4663	97.6093	99.0178	102.669
	0	1.06523	1.00778	0.849333	0.37046	0.205337	0.0239066	0.00982212	-0.0266864
KG1	ZK	40	10	2.5	0.625	0.15625	0.0390625	0.00976562	0.00244141	Medium
	0.255033	0.1314	0.1492	0.159967	0.1815	0.1889	0.202733	0.226533	0.2323	0.1184
ohne Medium	0.136633	0.013	0.0308	0.0415667	0.0631	0.0705	0.0843333	0.108133	0.1139	0
% der ZK	100	9.51451	22.5421	30.4221	46.182	51.5979	61.7224	79.1413	83.3618
	0	0.904855	0.774579	0.695779	0.53818	0.484021	0.382776	0.208587	0.166382
ML2	ZK	40	10	2.5	0.625	0.15625	0.0390625	0.00976562	0.00244141	Medium
	0.2332	0.125933	0.1261	0.1329	0.1561	0.179567	0.195067	0.199367	0.2253	0.132033
ohne Medium	0.101167	-0.0061	-0.00593333	0.000866669	0.0240667	0.0475333	0.0630333	0.0673333	0.0932667	0
% der ZK	100	-6.02965	-5.86491	0.856674	23.7891	46.9852	62.3064	66.5568	92.1911
	0	1.0603	1.05865	0.991433	0.762109	0.530148	0.376936	0.334432	0.078089
Molm 13	ZK	40	10	2.5	0.625	0.15625	0.0390625	0.00976562	0.00244141	Medium
	0.4429	0.103667	0.110933	0.133633	0.2166	0.2806	0.329833	0.375833	0.397733	0.1165
ohne Medium	0.3264	-0.0128333	-0.00556667	0.0171333	0.1001	0.1641	0.213333	0.259333	0.281233	0
% der ZK	100	-3.93178	-1.70547	5.24918	30.6679	50.2757	65.3595	79.4526	86.1622
	0	1.03932	1.01705	0.947508	0.693321	0.497243	0.346405	0.205474	0.138378
MV4-11	ZK	40	10	2.5	0.625	0.15625	0.0390625	0.00976562	0.00244141	Medium
	0.2724	0.101033	0.1059	0.1167	0.139167	0.202933	0.237233	0.254433	0.2793	0.1095
ohne Medium	0.1629	-0.00846667	-0.0036	0.0072	0.0296667	0.0934333	0.127733	0.144933	0.1698	0
% der ZK	100	-5.19746	-2.20995	4.41989	18.2116	57.3563	78.4121	88.9707	104.236
	0	1.05197	1.0221	0.955801	0.817884	0.426437	0.215879	0.110293	-0.0423574
Mono Mac 6	ZK	40	10	2.5	0.625	0.15625	0.0390625	0.00976562	0.00244141	Medium
	0.4021	0.104233	0.105467	0.108167	0.111933	0.125167	0.194867	0.297267	0.3632	0.12
ohne Medium	0.2821	-0.0157667	-0.0145333	-0.0118333	-0.00806667	0.00516666	0.0748667	0.177267	0.2432	0
% der ZK	100	-5.58904	-5.15184	-4.19473	-2.85951	1.8315	26.5391	62.8382	86.2106
	0	1.05589	1.05152	1.04195	1.0286	0.981685	0.734609	0.371618	0.137894
NB4	ZK	40	10	2.5	0.625	0.15625	0.0390625	0.00976562	0.00244141	Medium
	0.359367	0.1166	0.1195	0.1184	0.124833	0.173567	0.2121	0.272767	0.310733	0.1465
ohne Medium	0.212867	-0.0299	-0.027	-0.0281	-0.0216667	0.0270667	0.0656	0.126267	0.164233	0
% der ZK	100	-14.0464	-12.684	-13.2008	-10.1785	12.7153	30.8174	59.3173	77.1531
	0	1.14046	1.12684	1.13201	1.10179	0.872847	0.691826	0.406827	0.228469
OCI AML2	ZK	40	10	2.5	0.625	0.15625	0.0390625	0.00976562	0.00244141	Medium
	0.276667	0.132367	0.135033	0.138733	0.157267	0.192067	0.2235	0.238967	0.265967	0.147533
ohne Medium	0.129133	-0.0151667	-0.0125	-0.0088	0.00973333	0.0445333	0.0759667	0.0914333	0.118433	0
% der ZK	100	-11.745	-9.67992	-6.81467	7.53743	34.4863	58.8281	70.8054	91.714
	0	1.11745	1.0968	1.06815	0.924626	0.655137	0.411719	0.291946	0.0828601
OCI AML3	ZK	40	10	2.5	0.625	0.15625	0.0390625	0.00976562	0.00244141	Medium
	0.313567	0.1033	0.116333	0.156967	0.200233	0.236333	0.265567	0.263	0.3074	0.1116
ohne Medium	0.201967	-0.0083	0.00473334	0.0453667	0.0886333	0.124733	0.153967	0.1514	0.1958	0
% der ZK	100	-4.10959	2.34362	22.4625	43.8851	61.7594	76.2337	74.9629	96.9467
	0	1.0411	0.976564	0.775375	0.561149	0.382406	0.237663	0.250371	0.0305331
PL21	ZK	40	10	2.5	0.625	0.15625	0.0390625	0.00976562	0.00244141	Medium
	0.2839	0.111567	0.127867	0.150967	0.1915	0.219833	0.2341	0.243	0.263467	0.1173
ohne Medium	0.1666	-0.00573333	0.0105667	0.0336667	0.0742	0.102533	0.1168	0.1257	0.146167	0
% der ZK	100	-3.44138	6.34254	20.2081	44.5378	61.5446	70.108	75.4502	87.7351
	0	1.03441	0.936575	0.797919	0.554622	0.384554	0.29892	0.245498	0.122649
SIG-M5	ZK	40	10	2.5	0.625	0.15625	0.0390625	0.00976562	0.00244141	Medium
	0.245767	0.116033	0.116767	0.1197	0.128767	0.155233	0.175533	0.188933	0.2292	0.133833
ohne Medium	0.111933	-0.0178	-0.0170667	-0.0141333	-0.00506667	0.0214	0.0417	0.0551	0.0953667	0
% der ZK	100	-15.9023	-15.2472	-12.6266	-4.52651	19.1185	37.2543	49.2257	85.1995
	0	1.15902	1.15247	1.12627	1.04527	0.808815	0.627457	0.507743	0.148005
THP1	ZK	40	10	2.5	0.625	0.15625	0.0390625	0.00976562	0.00244141	Medium
	0.257	0.154667	0.192133	0.217433	0.246133	0.2557	0.258767	0.2724	0.294133	0.1334
ohne Medium	0.1236	0.0212667	0.0587333	0.0840333	0.112733	0.1223	0.125367	0.139	0.160733	0
% der ZK	100	17.206	47.5189	67.9881	91.2082	98.9482	101.429	112.46	130.043
	0	0.82794	0.524811	0.320119	0.087918	0.0105179	-0.0142934	-0.124595	-0.300432

## Sheet: IC50 DAC 3
	DAC	20µM
HEL	ZK	20	5	1.25	0.3125	0.078125	0.0195312	0.00488281	0.0012207	Medium
	0.325267	0.179167	0.186333	0.206967	0.2249	0.264967	0.2825	0.289167	0.2888	0.136033
ohne Medium	0.189233	0.0431333	0.0503	0.0709333	0.0888667	0.128933	0.146467	0.153133	0.152767	0
% der ZK	100	22.7937	26.5809	37.4846	46.9614	68.1346	77.4	80.923	80.7293
	0	0.772063	0.734191	0.625154	0.530386	0.318654	0.226	0.19077	0.192707
HL60	ZK	20	5	1.25	0.3125	0.078125	0.0195312	0.00488281	0.0012207	Medium
	0.296533	0.119667	0.1187	0.124267	0.1686	0.2412	0.2887	0.278733	0.304567	0.116467
ohne Medium	0.180067	0.0032	0.00223334	0.0078	0.0521333	0.124733	0.172233	0.162267	0.1881	0
% der ZK	100	1.77712	1.24028	4.33173	28.9522	69.2706	95.6498	90.1148	104.461
	0	0.982229	0.987597	0.956683	0.710478	0.307294	0.0435025	0.0988523	-0.0446131
KG1	ZK	20	5	1.25	0.3125	0.078125	0.0195312	0.00488281	0.0012207	Medium
	0.241567	0.134267	0.127867	0.133767	0.147833	0.161167	0.188033	0.2033	0.2188	0.1379
ohne Medium	0.103667	-0.00363333	-0.0100333	-0.00413333	0.00993333	0.0232667	0.0501333	0.0654	0.0809	0
% der ZK	100	-3.50482	-9.67846	-3.98714	9.58199	22.4437	48.3601	63.0868	78.0386
	0	1.03505	1.09678	1.03987	0.90418	0.775563	0.516399	0.369132	0.219614
ML2	ZK	20	5	1.25	0.3125	0.078125	0.0195312	0.00488281	0.0012207	Medium
	0.246067	0.152	0.1575	0.168433	0.191033	0.196367	0.1908	0.226033	0.246767	0.1451
ohne Medium	0.100967	0.00690001	0.0124	0.0233333	0.0459333	0.0512667	0.0457	0.0809333	0.101667	0
% der ZK	100	6.83395	12.2813	23.1099	45.4936	50.7758	45.2625	80.1585	100.693
	0	0.931661	0.877187	0.768901	0.545064	0.492242	0.547375	0.198415	-0.0069329
Molm 13	ZK	20	5	1.25	0.3125	0.078125	0.0195312	0.00488281	0.0012207	Medium
	0.467167	0.1216	0.1325	0.152867	0.180833	0.245167	0.323233	0.422433	0.4593	0.115533
ohne Medium	0.351633	0.00606667	0.0169667	0.0373333	0.0653	0.129633	0.2077	0.3069	0.343767	0
% der ZK	100	1.72528	4.8251	10.6171	18.5705	36.8661	59.0672	87.2784	97.7628
	0	0.982747	0.951749	0.893829	0.814295	0.631339	0.409328	0.127216	0.0223718
MV4-11	ZK	20	5	1.25	0.3125	0.078125	0.0195312	0.00488281	0.0012207	Medium
	0.3027	0.1492	0.1732	0.195233	0.245333	0.2397	0.2681	0.298867	0.310333	0.111467
ohne Medium	0.191233	0.0377333	0.0617333	0.0837667	0.133867	0.128233	0.156633	0.1874	0.198867	0
% der ZK	100	19.7316	32.2817	43.8034	70.0017	67.056	81.9069	97.9955	103.992
	0	0.802684	0.677183	0.561966	0.299983	0.32944	0.180931	0.0200453	-0.0399163
Mono Mac 6	ZK	20	5	1.25	0.3125	0.078125	0.0195312	0.00488281	0.0012207	Medium
	0.3929	0.1386	0.177467	0.218167	0.2669	0.292333	0.355	0.425333	0.463067	0.122
ohne Medium	0.2709	0.0166	0.0554667	0.0961667	0.1449	0.170333	0.233	0.303333	0.341067	0
% der ZK	100	6.12772	20.475	35.499	53.4884	62.8768	86.0096	111.972	125.901
	0	0.938723	0.79525	0.64501	0.465116	0.371232	0.139904	-0.119724	-0.259013
NB4	ZK	20	5	1.25	0.3125	0.078125	0.0195312	0.00488281	0.0012207	Medium
	0.372133	0.1155	0.117733	0.121533	0.132767	0.157733	0.186433	0.2541	0.314033	0.120033
ohne Medium	0.2521	-0.00453333	-0.0023	0.0015	0.0127333	0.0377	0.0664	0.134067	0.194	0
% der ZK	100	-1.79823	-0.912337	0.595002	5.0509	14.9544	26.3388	53.18	76.9536
	0	1.01798	1.00912	0.99405	0.949491	0.850456	0.736612	0.4682	0.230464
OCI AML2	ZK	20	5	1.25	0.3125	0.078125	0.0195312	0.00488281	0.0012207	Medium
	0.305033	0.145367	0.1628	0.180267	0.2117	0.2425	0.2673	0.277167	0.303767	0.1618
ohne Medium	0.143233	-0.0164333	0.001	0.0184667	0.0499	0.0807	0.1055	0.115367	0.141967	0
% der ZK	100	-11.4731	0.698163	12.8927	34.8383	56.3416	73.656	80.5446	99.1157
	0	1.11473	0.993018	0.871073	0.651617	0.436584	0.26344	0.194554	0.00884339
OCI AML3	ZK	20	5	1.25	0.3125	0.078125	0.0195312	0.00488281	0.0012207	Medium
	0.330067	0.147567	0.1541	0.195633	0.230433	0.278567	0.279833	0.302867	0.318433	0.1122
ohne Medium	0.217867	0.0353667	0.0419	0.0834333	0.118233	0.166367	0.167633	0.190667	0.206233	0
% der ZK	100	16.2332	19.2319	38.2956	54.2687	76.3617	76.9431	87.5153	94.6603
	0	0.837668	0.807681	0.617044	0.457313	0.236383	0.230569	0.124847	0.0533965
PL21	ZK	20	5	1.25	0.3125	0.078125	0.0195312	0.00488281	0.0012207	Medium
	0.2878	0.151567	0.1584	0.158633	0.192233	0.2018	0.233067	0.2531	0.299333	0.128167
ohne Medium	0.159633	0.0234	0.0302333	0.0304667	0.0640667	0.0736333	0.1049	0.124933	0.171167	0
% der ZK	100	14.6586	18.9392	19.0854	40.1336	46.1265	65.7131	78.2627	107.225
	0	0.853414	0.810608	0.809146	0.598664	0.538735	0.342869	0.217373	-0.0722489
SIG-M5	ZK	20	5	1.25	0.3125	0.078125	0.0195312	0.00488281	0.0012207	Medium
	0.248233	0.120667	0.125867	0.1332	0.149767	0.182033	0.199333	0.2253	0.253133	0.135733
ohne Medium	0.1125	-0.0150667	-0.00986666	-0.00253333	0.0140333	0.0463	0.0636	0.0895667	0.1174	0
% der ZK	100	-13.3926	-8.77037	-2.25185	12.4741	41.1556	56.5333	79.6148	104.356
	0	1.13393	1.0877	1.02252	0.875259	0.588444	0.434667	0.203852	-0.0435555
THP1	ZK	20	5	1.25	0.3125	0.078125	0.0195312	0.00488281	0.0012207	Medium
	0.227433	0.1563	0.173067	0.185533	0.2063	0.2106	0.230333	0.2338	0.2612	0.123867
ohne Medium	0.103567	0.0324333	0.0492	0.0616667	0.0824333	0.0867333	0.106467	0.109933	0.137333	0
% der ZK	100	31.3164	47.5056	59.543	79.5945	83.7464	102.8	106.147	132.604
	0	0.686836	0.524944	0.40457	0.204055	0.162536	-0.0280013	-0.0614742	-0.326038

## Sheet: relative SAMHD1 protein level
Blot 1
		THP-1	OCI-AML3	OCI-AML2	Molm-13	PL21	HL60	MV4-11	SIG-M5	ML2	NB4	KG1	MonoMac6	HEL
	b-actin	2930000	3880000	4620000	1870000	1860000	1740000	2800000	2910000	1580000	3240000	2180000	1930000	2650000
	SAMHD1	905000	664000	717000	91100	46800	3770	664000	596300	202000	233000	50200	441000	58600
	SAMHD1	0.308874	0.171134	0.155195	0.0487166	0.0251613	0.00216667	0.237143	0.204914	0.127848	0.0719136	0.0230275	0.228497	0.0221132
	relative SAMHD1	1	0.554058	0.502454	0.157723	0.0814614	0.00701473	0.767766	0.663424	0.413917	0.232825	0.0745532	0.739776	0.071593
Blot 2
		THP-1	OCI-AML3	OCI-AML2	Molm-13	PL21	HL60	MV4-11	SIG-M5	ML2	NB4	KG1	MonoMac6	HEL
	b-actin	1500000	1030000	1610000	389000	441000	459000	1140000	565000	225000	803000	529000	167000	345000
	SAMHD1	457000	239000	282000	18400	6940	6690	382000	80300	8470	82600	32600	52800	8120
	SAMHD1	0.304667	0.232039	0.175155	0.0473008	0.015737	0.0145752	0.335088	0.142124	0.0376444	0.102864	0.0616257	0.316168	0.0235362
	SAMHD1	1	0.761615	0.574908	0.155254	0.051653	0.0478397	1.09985	0.46649	0.123559	0.337629	0.202273	1.03775	0.0772524
Blot 3
		MV4-11	THP-1	OCI-AML3	OCI-AML2	Molm-13	HL-60	PL21	SIG-M5	ML2	HEL	NB4	KG-1	MonoMac6
	b-actin	1960000	2610000	1920000	3050000	129000	304000	790000	2010000	1090000	958000	1340000	671000	1250000
	SAMHD1	1210000	2060000	1020000	1850000	15300	18400	41000	852000	357000	69200	163000	80000	1020000
	SAMHD1	0.617347	0.789272	0.53125	0.606557	0.118605	0.0605263	0.0518987	0.423881	0.327523	0.0722338	0.121642	0.119225	0.816
	SAMHD1	0.782173	1	0.673089	0.768502	0.150271	0.0766863	0.0657552	0.537053	0.414968	0.0915195	0.154119	0.151057	1.03386
						mean
	THP-1	1	1	1		1
	OCI-AML3	0.554058	0.761615	0.673089		0.662921
	OCI-AML2	0.502454	0.574908	0.768502		0.615288
	Molm-13	0.157723	0.155254	0.150271		0.154416
	PL21	0.0814614	0.051653	0.0657552		0.0662899
	HL60	0.00701473	0.0478397	0.0766863		0.0438469
	MV4-11	0.767766	1.09985	0.782173		0.883263
	SIG-M5	0.663424	0.46649	0.537053		0.555655
	ML2	0.413917	0.123559	0.414968		0.317482
	NB4	0.232825	0.337629	0.154119		0.241524
	KG1	0.0745532	0.202273	0.151057		0.142628
	MonoMac6	0.739776	1.03775	1.03386		0.93713
	HEL	0.071593	0.0772524	0.0915195		0.0801217

## Sheet: AZA-TP and DAC-TP
			Fläche	Fläche IS	Flächenverhältnis	Fläche	Fläche IS	Flächenverhältnis
Probe			5-AzaCTP	CTP*	5-AzaCTP/CTP*	5-Aza-2-dCTP	CTP*	5-Aza-2-dCTP/CTP*
62-16-001	OCI-AML3	untreated	N/A	551400	N/A	N/A	526800	N/A
62-16-002		untreated	N/A	373100	N/A	N/A	328400	N/A
62-16-003		untreated	N/A	514300	N/A	N/A	502500	N/A
62-16-004		AZA	196900	1090000	0.1808	2273	993200	0.00228856
62-16-005		AZA	256800	1158000	0.2218	2587	1062000	0.00243597
62-16-006		AZA	226500	855800	0.2646	2681	751200	0.00356896
62-16-007		DAC	N/A	595400	N/A	4961	609300	0.00814213
62-16-008		DAC	N/A	559800	N/A	6764	514100	0.013157
62-16-009		DAC	N/A	1045000	N/A	8845	837800	0.0105574
62-16-010	HEL	untreated	N/A	719400	N/A	N/A	719000	N/A
62-16-011		untreated	N/A	1359000	N/A	N/A	1111000	N/A
62-16-012		untreated	N/A	861800	N/A	N/A	832300	N/A
62-16-013		AZA	391700	1045000	0.375	5895	854800	0.006896
62-16-014		AZA	271100	905700	0.2993	4906	788700	0.006221
62-16-015		AZA	475700	1918000	0.248	9182	1362000	0.006741
62-16-016		DAC	N/A	1888000	N/A	47950	1494000	0.0321
62-16-017		DAC	N/A	1838000	N/A	40230	1312000	0.03067
62-16-018		DAC	N/A	1508000	N/A	33500	1150000	0.02913
62-16-019	PL21	untreated	N/A	989200	N/A	N/A	817200	N/A
62-16-020		untreated	N/A	826500	N/A	N/A	791500	N/A
62-16-021		untreated	N/A	343300	N/A	N/A	370700	N/A
62-16-022		AZA	448700	713300	0.629	6983	689300	0.01013
62-16-023		AZA	453400	589200	0.7696	6978	587400	0.01188
62-16-024		AZA	271800	372100	0.7304	3562	366900	0.009708
62-16-025		DAC	N/A	675800	N/A	34800	679500	0.05121
62-16-026		DAC	N/A	983500	N/A	65610	905800	0.07243
62-16-027		DAC	N/A	904700	N/A	77180	831300	0.09284
62-16-028	THP-1	untreated	N/A	401400	N/A	N/A	478300	N/A
62-16-029		untreated	N/A	914000	N/A	N/A	831700	N/A
62-16-030		untreated	N/A	620400	N/A	N/A	633200	N/A
62-16-031		AZA	33520	396500	0.08454	N/A	458600	N/A
62-16-032		AZA	25650	281400	0.09116	N/A	402000	N/A
62-16-033		AZA	106500	1410000	0.07557	N/A	1108000	N/A
62-16-034		DAC	N/A	446200	N/A	1000	462600	N/A
62-16-035		DAC	N/A	400200	N/A	1398	435400	0.00321084
62-16-036		DAC	N/A	593000	N/A	N/A	675700	N/A
62-16-037	OCI-AML2	untreated	N/A	1590000	N/A	N/A	1403000	N/A
62-16-038		untreated	N/A	2205000	N/A	N/A	1785000	N/A
62-16-039		untreated	N/A	2820000	N/A	N/A	1904000	N/A
62-16-040		AZA	30080	2607000	0.01154	N/A	1802000	N/A
62-16-041		AZA	23600	2745000	0.008596	N/A	1965000	N/A
62-16-042		AZA	28560	2612000	0.01094	N/A	1962000	N/A
62-16-043		DAC	N/A	2957000	N/A	2257	2132000	0.00105863
62-16-044		DAC	N/A	3515000	N/A	1814	2239000	0.000810183
62-16-045		DAC	N/A	1937000	N/A	1571	1530000	0.0010268
62-16-046	HL-60	untreated	N/A	888900	N/A	N/A	743700	N/A
62-16-047		untreated	N/A	1236000	N/A	N/A	972000	N/A
62-16-048		untreated	N/A	765000	N/A	N/A	730900	N/A
62-16-049		AZA	143300	1451000	0.09878	3588	1110000	0.00323243
62-16-050		AZA	59070	674900	0.08751	N/A	554900	N/A
62-16-051		AZA	57360	739200	0.0776	N/A	672000	N/A
62-16-052		DAC	N/A	729100	N/A	77470	709500	0.1092
62-16-053		DAC	N/A	1498000	N/A	124500	1195000	0.1042
62-16-054		DAC	N/A	1161000	N/A	86340	849600	0.1016
62-16-055	MV4-11	untreated	N/A	1174000	N/A	N/A	938700	N/A
62-16-056		untreated	N/A	1118000	N/A	N/A	950300	N/A
62-16-057		untreated	N/A	746600	N/A	N/A	565100	N/A
62-16-058		AZA	28150	988900	0.02847	N/A	874700	N/A
62-16-059		AZA	21230	633800	0.0335	N/A	601900	N/A
62-16-060		AZA	15310	672300	0.02277	N/A	663400	N/A
62-16-061		DAC	N/A	652700	N/A	1093	653600	0.00167228
62-16-062		DAC	N/A	731200	N/A	1440	724300	0.00198813
62-16-063		DAC	N/A	602000	N/A	749.2	564300	0.00132766
62-16-064	Molm-13	untreated	N/A	433500	N/A	N/A	480200	N/A
62-16-065		untreated	N/A	500800	N/A	N/A	563900	N/A
62-16-066		untreated	N/A	511700	N/A	N/A	509700	N/A
62-16-067		AZA	135900	1017000	0.1336	2729	773500	0.00352812
62-16-068		AZA	100100	925900	0.1081	N/A	876000	N/A
62-16-069		AZA	122800	949100	0.1294	1317	910000	0.00144725
62-16-070		DAC	N/A	479200	N/A	4305	511800	0.008411
62-16-071		DAC	N/A	847700	N/A	9881	740100	0.01335
62-16-072		DAC	N/A	894700	N/A	11870	877900	0.01353
62-16-073	ML2	untreated	N/A	641400	N/A	N/A	580600	N/A
62-16-074		untreated	N/A	283600	N/A	N/A	344700	N/A
62-16-075		untreated	N/A	315500	N/A	N/A	317200	N/A
62-16-076		AZA	27820	318500	0.08735	N/A	345700	N/A
62-16-077		AZA	30690	384300	0.07986	N/A	395200	N/A
62-16-078		AZA	85760	961500	0.0892	1681	831100	0.00202262
62-16-079		DAC	N/A	689600	N/A	4630	627100	0.00738319
62-16-080		DAC	N/A	278600	N/A	1985	270900	0.00732743
62-16-081		DAC	N/A	420300	N/A	5745	440400	0.013045
62-16-082	MonoMac6	untreated	N/A	1861000	N/A	N/A	1429000	N/A
62-16-083		untreated	N/A	2198000	N/A	N/A	1516000	N/A
62-16-084		untreated	N/A	1126000	N/A	N/A	1013000	N/A
62-16-085		AZA	159000	1761000	0.09029	N/A	1409000	N/A
62-16-086		AZA	115000	1514000	0.07597	N/A	1226000	N/A
62-16-087		AZA	132400	1738000	0.07615	N/A	1332000	N/A
62-16-088		DAC	N/A	2654000	N/A	6418	1834000	0.0035
62-16-089		DAC	N/A	2496000	N/A	5026	1824000	0.002755
62-16-090		DAC	N/A	1548000	N/A	5620	1231000	0.004564
62-16-091	SIG-M5	untreated	N/A	869100	N/A	N/A	755000	N/A
62-16-092		untreated	N/A	997700	N/A	N/A	916800	N/A
62-16-093		untreated	N/A	453400	N/A	N/A	474300	N/A
62-16-094		AZA	27130	1329000	0.02042	N/A	937800	N/A
62-16-095		AZA	31970	2303000	0.01388	N/A	1508000	N/A
62-16-096		AZA	38370	1867000	0.02055	N/A	1201000	N/A
62-16-097		DAC	N/A	1211000	N/A	5374	919600	0.005844
62-16-098		DAC	N/A	1756000	N/A	7844	1288000	0.006088
62-16-099		DAC	N/A	1519000	N/A	5615	1068000	0.005256
62-16-100	NB4	untreated	N/A	393100	N/A	N/A	379000	N/A
62-16-101		untreated	N/A	290600	N/A	N/A	338900	N/A
62-16-102		untreated	N/A	228000	N/A	N/A	239200	N/A
62-16-103		AZA	55990	565100	0.09909	N/A	532100	N/A
62-16-104		AZA	84190	766500	0.1098	1802	731600	0.00246309
62-16-105		AZA	20760	287600	0.07217	N/A	303100	N/A
62-16-106		DAC	N/A	654300	N/A	17640	645800	0.02732
62-16-107		DAC	N/A	246800	N/A	7760	305000	0.02544
62-16-108		DAC	N/A	320500	N/A	9872	301800	0.03271
62-16-109	KG-1	untreated	N/A	1831000	N/A	N/A	1242000	N/A
62-16-110		untreated	N/A	1706000	N/A	N/A	1263000	N/A
62-16-111		untreated	N/A	654500	N/A	N/A	625200	N/A
62-16-112		AZA	61930	630400	0.09824	N/A	639300	N/A
62-16-113		AZA	150500	1750000	0.08602	3293	1364000	0.00241422
62-16-114		AZA	184400	1721000	0.1072	3626	1187000	0.00305476
62-16-115		DAC	N/A	953000	N/A	43130	866300	0.04979
62-16-116		DAC	N/A	693500	N/A	34180	654500	0.05222
62-16-117		DAC	N/A	662200	N/A	26690	707800	0.03771
62-16-118			N/A	323900	N/A	N/A	356200	N/A
62-16-119			N/A	418000	N/A	N/A	439600	N/A
62-16-120			N/A	1104000	N/A	N/A	904200	N/A
62-16-121			48490	752400	0.06445	N/A	600900	N/A
62-16-122			88930	1415000	0.06285	N/A	1057000	N/A
62-16-123			92210	1273000	0.07246	1137	886800	0.00128214
62-16-124			N/A	633300	N/A	N/A	575900	N/A
62-16-125			N/A	1029000	N/A	N/A	755900	N/A
62-16-126			N/A	922600	N/A	N/A	698000	N/A
62-16-127			N/A	1644000	N/A	N/A	1182000	N/A
62-16-128			N/A	2324000	N/A	N/A	1642000	N/A
62-16-129			N/A	1711000	N/A	N/A	1210000	N/A
62-16-130			66340	1654000	0.04012	1852	1234000	0.00150081
62-16-131			42700	1111000	0.03844	N/A	791400	N/A
62-16-132			34970	784900	0.04456	N/A	641300	N/A
62-16-133			N/A	1468000	N/A	66150	1081000	0.06118
62-16-134			N/A	1501000	N/A	56420	1113000	0.0507
62-16-135			N/A	2494000	N/A	99880	1607000	0.06214
62-16-136			N/A	1656000	N/A	N/A	1147000	N/A
62-16-137			N/A	1392000	N/A	N/A	1112000	N/A
62-16-138			N/A	2137000	N/A	N/A	1475000	N/A
62-16-139			144700	1730000	0.08366	N/A	1179000	N/A
62-16-140			194700	1773000	0.1099	N/A	1193000	N/A
62-16-141			110800	1117000	0.09923	N/A	843700	N/A
62-16-142			N/A	1796000	N/A	N/A	1234000	N/A
62-16-143			N/A	1873000	N/A	N/A	1349000	N/A
62-16-144			N/A	1980000	N/A	N/A	1405000	N/A
62-16-145			N/A	1121000	N/A	N/A	889100	N/A
						N/A
62-16-146			N/A	1738000	N/A	N/A	1213000	N/A
62-16-147			N/A	1992000	N/A	N/A	1197000	N/A
62-16-148			129100	1747000	0.07388	N/A	1222000	N/A
62-16-149			85710	932600	0.09191	N/A	822700	N/A
62-16-150			118700	1437000	0.08255	N/A	1005000	N/A
62-16-151			N/A	795600	N/A	N/A	578000	N/A
62-16-152			N/A	957200	N/A	N/A	645900	N/A
62-16-153			N/A	700600	N/A	N/A	475500	N/A
