# Supplementary material for: Selective inactivation of hypomethylating agents by SAMHD1 provides a rationale for therapeutic stratification in AML
Source: Nat Commun. 2019 Aug 2;10:3475. doi: 10.1038/s41467-019-11413-4 (PMC6677770; doi:10.1038/s41467-019-11413-4)
Supplement: Supplementary file 6 — Source Data [file 41467_2019_11413_MOESM6_ESM.zip › Source Data_Supplementary Figure 12-24.xlsx]

## Sheet: SGI 1
Zellen:	SGI-110
	40µM
THP-1	ZK	40	10	2.5	0.625	0.15625	0.0390625	0.00976562	0.00244141	Medium
	0.3827	0.1923	0.2121	0.2403		0.3302	0.3604	0.4029	0.4063	0.1385
ohne Medium	0.2442	0.0538	0.0736	0.1018		0.1917	0.2219	0.2644	0.2678	0
% der ZK	100	22.0311	30.1392	41.6871		78.5012	90.8681	108.272	109.664
	0	0.779689	0.698608	0.583129		0.214988	0.0913186	-0.0827191	-0.0966421
THP-1	ZK	40	10	2.5	0.625	0.15625	0.0390625	0.00976562	0.00244141	Medium
	0.3864	0.1809	0.2006	0.2494	0.2803	0.3249	0.3614	0.3907	0.3767	0.1479
ohne Medium	0.2385	0.033	0.0527	0.1015	0.1324	0.177	0.2135	0.2428	0.2288	0
% der ZK	100	13.8365	22.0964	42.5577	55.5136	74.2138	89.5178	101.803	95.9329
	0	0.861635	0.779036	0.574423	0.444864	0.257862	0.104822	-0.0180294	0.0406709
THP-1	ZK	40	10	2.5	0.625	0.15625	0.0390625	0.00976562	0.00244141	Medium
	0.3836	0.1865	0.2237	0.2442	0.2752	0.3315	0.3544	0.3986	0.4087	0.1261
ohne Medium	0.2575	0.0604	0.0976	0.1181	0.1491	0.2054	0.2283	0.2725	0.2826	0
% der ZK	100	23.4563	37.9029	45.8641	57.9029	79.767	88.6602	105.825	109.748
	0	0.765437	0.620971	0.541359	0.420971	0.20233	0.113398	-0.0582524	-0.0974757
THP-1 Vpr	ZK	40	10	2.5	0.625	0.15625	0.0390625	0.00976562	0.00244141	Medium
	0.3719	0.2247	0.2178	0.2255	0.2671	0.3071	0.3467	0.3855	0.3896	0.1217
ohne Medium	0.2502	0.103	0.0961	0.1038	0.1454	0.1854	0.225	0.2638	0.2679	0
% der ZK	100	41.1671	38.4093	41.4868	58.1135	74.1007	89.9281	105.436	107.074
	0	0.588329	0.615907	0.585132	0.418865	0.258993	0.100719	-0.0543565	-0.0707434
THP-1 Vpr	ZK	40	10	2.5	0.625	0.15625	0.0390625	0.00976562	0.00244141	Medium
	0.3719	0.2238	0.216	0.2257	0.2616	0.3096	0.3426	0.377	0.3975	0.1265
ohne Medium	0.2454	0.0973	0.0895	0.0992	0.1351	0.1831	0.2161	0.2505	0.271	0
% der ZK	100	39.6496	36.4711	40.4238	55.053	74.6129	88.0603	102.078	110.432
	0	0.603504	0.635289	0.595762	0.44947	0.253871	0.119397	-0.0207824	-0.104319
THP-1 Vpr	ZK	40	10	2.5	0.625	0.15625	0.0390625	0.00976562	0.00244141	Medium
	0.3758	0.2069	0.2004	0.2074	0.2391	0.2729	0.3318	0.368	0.4023	0.1302
ohne Medium	0.2456	0.0767	0.0702	0.0772	0.1089	0.1427	0.2016	0.2378	0.2721	0
% der ZK	100	31.2296	28.5831	31.4332	44.3404	58.1026	82.0847	96.8241	110.79
	0	0.687704	0.714169	0.685668	0.556596	0.418974	0.179153	0.031759	-0.107899
THP-1 Vpx	ZK	40	10	2.5	0.625	0.15625	0.0390625	0.00976562	0.00244141	Medium
	0.4108	0.1813	0.1875	0.1876	0.2171	0.2592	0.3193	0.3619	0.3882	0.1528
ohne Medium	0.258	0.0285	0.0347	0.0348	0.0643	0.1064	0.1665	0.2091	0.2354	0
% der ZK	100	11.0465	13.4496	13.4884	24.9225	41.2403	64.5349	81.0465	91.2403
	0	0.889535	0.865504	0.865116	0.750775	0.587597	0.354651	0.189535	0.0875969
THP-1 Vpx	ZK	40	10	2.5	0.625	0.15625	0.0390625	0.00976562	0.00244141	Medium
	0.3864	0.1911	0.2067	0.2019	0.2151	0.2616	0.3335	0.3649	0.4041	0.1531
ohne Medium	0.2333	0.038	0.0536	0.0488	0.062	0.1085	0.1804	0.2118	0.251	0
% der ZK	100	16.288	22.9747	20.9173	26.5752	46.5066	77.3253	90.7844	107.587
	0	0.83712	0.770253	0.790827	0.734248	0.534934	0.226747	0.092156	-0.075868
THP-1 Vpx	ZK	40	10	2.5	0.625	0.15625	0.0390625	0.00976562	0.00244141	Medium
	0.3911	0.1826	0.218	0.2046	0.2207	0.2664	0.33	0.3637	0.416	0.1454
ohne Medium	0.2457	0.0372	0.0726	0.0592	0.0753	0.121	0.1846	0.2183	0.2706	0
% der ZK	100	15.1404	29.5482	24.0944	30.6471	49.247	75.1323	88.8482	110.134
	0	0.848596	0.704518	0.759056	0.693529	0.50753	0.248677	0.111518	-0.101343

## Sheet: SIG 2
Zellen:	SGI-110
	40µM
THP-1 SAMHD1 KO	ZK	40	10	2.5	0.625	0.15625	0.0390625	0.00976562	0.00244141	Medium
	0.5202	0.1798	0.1785	0.1774	0.1949	0.314	0.4043	0.4789	0.4953	0.1096
ohne Medium	0.4106	0.0702	0.0689	0.0678	0.0853	0.2044	0.2947	0.3693	0.3857	0
% der ZK	100	17.0969	16.7803	16.5124	20.7745	49.7808	71.773	89.9415	93.9357
	0	0.829031	0.832197	0.834876	0.792255	0.502192	0.28227	0.100585	0.060643
THP-1 SAMHD1 KO	ZK	40	10	2.5	0.625	0.15625	0.0390625	0.00976562	0.00244141	Medium
	0.5349	0.1834	0.1877	0.1781	0.1994	0.3259	0.407	0.4653	0.5103	0.1144
ohne Medium	0.4205	0.069	0.0733	0.0637	0.085	0.2115	0.2926	0.3509	0.3959	0
% der ZK	100	16.409	17.4316	15.1486	20.214	50.2973	69.5838	83.4483	94.1498
	0	0.83591	0.825684	0.848514	0.79786	0.497027	0.304162	0.165517	0.0585018
THP-1 SAMHD1 KO	ZK	40	10	2.5	0.625	0.15625	0.0390625	0.00976562	0.00244141	Medium
	0.5203	0.1823	0.1828	0.1757	0.2016	0.3164	0.411	0.463	0.5067	0.1138
ohne Medium	0.4065	0.0685	0.069	0.0619	0.0878	0.2026	0.2972	0.3492	0.3929	0
% der ZK	100	16.8512	16.9742	15.2276	21.599	49.8401	73.1119	85.9041	96.6544
	0	0.831488	0.830258	0.847724	0.78401	0.501599	0.268881	0.140959	0.0334563
THP-1 SAMHD1 Ctr.	ZK	40	10	2.5	0.625	0.15625	0.0390625	0.00976562	0.00244141	Medium
	0.4345	0.2196	0.238	0.2545	0.3271	0.3747	0.412	0.4378	0.44	0.1149
ohne Medium	0.3196	0.1047	0.1231	0.1396	0.2122	0.2598	0.2971	0.3229	0.3251	0
% der ZK	100	32.7597	38.5169	43.6796	66.3955	81.2891	92.9599	101.033	101.721
	0	0.672403	0.614831	0.563204	0.336045	0.187109	0.0704005	-0.0103254	-0.017209
THP-1 SAMHD1 Ctr.	ZK	40	10	2.5	0.625	0.15625	0.0390625	0.00976562	0.00244141	Medium
	0.4497	0.2174	0.2508	0.2535	0.3387	0.3881	0.4055	0.4423	0.442	0.1209
ohne Medium	0.3288	0.0965	0.1299	0.1326	0.2178	0.2672	0.2846	0.3214	0.3211	0
% der ZK	100	29.3491	39.5073	40.3285	66.2409	81.2652	86.5572	97.7494	97.6582
	0	0.706509	0.604927	0.596715	0.337591	0.187348	0.134428	0.0225061	0.0234185
THP-1 SAMHD1 Ctr.	ZK	40	10	2.5	0.625	0.15625	0.0390625	0.00976562	0.00244141	Medium
	0.453	0.2258	0.2395	0.2548	0.3295	0.3811	0.4235	0.4373	0.4526	0.1143
ohne Medium	0.3387	0.1115	0.1252	0.1405	0.2152	0.2668	0.3092	0.323	0.3383	0
% der ZK	100	32.92	36.9649	41.4821	63.5371	78.7718	91.2902	95.3646	99.8819
	0	0.6708	0.630351	0.585179	0.364629	0.212282	0.0870977	0.0463537	0.00118099

## Sheet: SIG 3
Zellen:	SGI-110
	40µM
OCI-AML3 shCTRL	ZK	40	10	2.5	0.625	0.15625	0.0390625	0.00976562	0.00244141	Medium
	0.4258	0.1369	0.1643	0.1895	0.2241	0.2909	0.3344	0.355	0.4304	0.0959
ohne Medium	0.3299	0.041	0.0684	0.0936	0.1282	0.195	0.2385	0.2591	0.3345	0
% der ZK	100	12.428	20.7336	28.3722	38.8603	59.1088	72.2946	78.5389	101.394
	0	0.87572	0.792664	0.716278	0.611397	0.408912	0.277054	0.214611	-0.0139437
OCI-AML3 shCTRL	ZK	40	10	2.5	0.625	0.15625	0.0390625	0.00976562	0.00244141	Medium
	0.4507	0.1375	0.1759	0.1933	0.2392	0.3193	0.3213	0.3728	0.4186	0.1028
ohne Medium	0.3479	0.0347	0.0731	0.0905	0.1364	0.2165	0.2185	0.27	0.3158	0
% der ZK	100	9.97413	21.0118	26.0132	39.2067	62.2305	62.8054	77.6085	90.7732
	0	0.900259	0.789882	0.739868	0.607933	0.377695	0.371946	0.223915	0.092268
OCI-AML3 shCTRL	ZK	40	10	2.5	0.625	0.15625	0.0390625	0.00976562	0.00244141	Medium
	0.4561	0.1304	0.1576	0.1919	0.2387	0.3163	0.3617	0.4166	0.4475	0.1047
ohne Medium	0.3514	0.0257	0.0529	0.0872	0.134	0.2116	0.257	0.3119	0.3428	0
% der ZK	100	7.3136	15.0541	24.815	38.1332	60.2163	73.136	88.7592	97.5526
	0	0.926864	0.849459	0.75185	0.618668	0.397837	0.26864	0.112408	0.0244735
OCI-AML3 shSAM	ZK	40	10	2.5	0.625	0.15625	0.0390625	0.00976562	0.00244141	Medium
	0.4468	0.125	0.1367	0.1328	0.1675	0.241	0.342	0.4136	0.5377	0.122
ohne Medium	0.3248	0.003	0.0147	0.0108	0.0455	0.119	0.22	0.2916	0.4157	0
% der ZK	100	0.923645	4.52586	3.32512	14.0086	36.6379	67.734	89.7783	127.986
	0	0.990764	0.954741	0.966749	0.859914	0.633621	0.32266	0.102217	-0.279865
OCI-AML3 shSAM	ZK	40	10	2.5	0.625	0.15625	0.0390625	0.00976562	0.00244141	Medium
	0.4952	0.1282	0.1427	0.1464	0.1662	0.2302	0.3129	0.4096	0.4937	0.129
ohne Medium	0.3662	-0.000799999	0.0137	0.0174	0.0372	0.1012	0.1839	0.2806	0.3647	0
% der ZK	100	-0.218459	3.74113	4.7515	10.1584	27.6352	50.2185	76.6248	99.5904
	0	1.00218	0.962589	0.952485	0.898416	0.723648	0.497815	0.233752	0.00409615
OCI-AML3 shSAM	ZK	40	10	2.5	0.625	0.15625	0.0390625	0.00976562	0.00244141	Medium
	0.5302	0.1391	0.1435	0.1403	0.1741	0.2344	0.3173	0.4117	0.417	0.1385
ohne Medium	0.3917	0.000599995	0.005	0.0018	0.0356	0.0959	0.1788	0.2732	0.2785	0
% der ZK	100	0.153177	1.27649	0.459536	9.08859	24.483	45.6472	69.7473	71.1003
	0	0.998468	0.987235	0.995405	0.909114	0.75517	0.543528	0.302527	0.288997

## Sheet: SGI 4
Zellen:	SGI-110
	40µM
OCI-AML3	ZK	40	10	2.5	0.625	0.15625	0.0390625	0.00976562	0.00244141	Medium
	0.619	0.2434	0.2205	0.268	0.3746	0.513	0.5706	0.5803	0.6485	0.1311
ohne Medium	0.4879	0.1123	0.0894	0.1369	0.2435	0.3819	0.4395	0.4492	0.5174	0
% der ZK	100	23.017	18.3234	28.059	49.9078	78.2742	90.0799	92.068	106.046
	0	0.76983	0.816766	0.71941	0.500922	0.217258	0.0992007	0.0793195	-0.0604632
OCI-AML3	ZK	40	10	2.5	0.625	0.15625	0.0390625	0.00976562	0.00244141	Medium
	0.6262	0.2486	0.2317	0.2772	0.401	0.51	0.6087	0.5924	0.6103	0.1338
ohne Medium	0.4924	0.1148	0.0979	0.1434	0.2672	0.3762	0.4749	0.4586	0.4765	0
% der ZK	100	23.3144	19.8822	29.1227	54.2648	76.4013	96.446	93.1357	96.7709
	0	0.766856	0.801178	0.708773	0.457352	0.235987	0.0355402	0.0686434	0.0322908
OCI-AML3	ZK	40	10	2.5	0.625	0.15625	0.0390625	0.00976562	0.00244141	Medium
	0.5945	0.2403	0.218	0.284	0.3941	0.515	0.6109	0.6272	0.656	0.131
ohne Medium	0.4635	0.1093	0.087	0.153	0.2631	0.384	0.4799	0.4962	0.525	0
% der ZK	100	23.5814	18.7702	33.0097	56.7638	82.8479	103.538	107.055	113.269
	0	0.764186	0.812298	0.669903	0.432362	0.171521	-0.035383	-0.0705502	-0.132686
OCI-AML3 Vpr	ZK	40	10	2.5	0.625	0.15625	0.0390625	0.00976562	0.00244141	Medium
	0.6045	0.1945	0.192	0.2088	0.3007	0.4339	0.5376	0.5526	0.6147	0.1213
ohne Medium	0.4832	0.0732	0.0707	0.0875	0.1794	0.3126	0.4163	0.4313	0.4934	0
% der ZK	100	15.149	14.6316	18.1084	37.1275	64.6937	86.1548	89.2591	102.111
	0	0.84851	0.853684	0.818916	0.628725	0.353063	0.138452	0.107409	-0.0211093
OCI-AML3 Vpr	ZK	40	10	2.5	0.625	0.15625	0.0390625	0.00976562	0.00244141	Medium
	0.6175	0.2202	0.2266	0.2267	0.3147	0.4576	0.5556	0.5753	0.5891	0.1205
ohne Medium	0.497	0.0997	0.1061	0.1062	0.1942	0.3371	0.4351	0.4548	0.4686	0
% der ZK	100	20.0604	21.3481	21.3682	39.0744	67.827	87.5453	91.5091	94.2857
	0	0.799396	0.786519	0.786318	0.609256	0.32173	0.124547	0.0849095	0.0571429
OCI-AML3 Vpr	ZK	40	10	2.5	0.625	0.15625	0.0390625	0.00976562	0.00244141	Medium
	0.6151	0.2153	0.1955	0.2203	0.305	0.4224	0.5341	0.5498	0.588	0.122
ohne Medium	0.4931	0.0933	0.0735	0.0983	0.183	0.3004	0.4121	0.4278	0.466	0
% der ZK	100	18.9211	14.9057	19.9351	37.1121	60.9207	83.5733	86.7573	94.5042
	0	0.810789	0.850943	0.800649	0.628879	0.390793	0.164267	0.132427	0.0549584
OCI-AML3 Vpx	ZK	40	10	2.5	0.625	0.15625	0.0390625	0.00976562	0.00244141	Medium
	0.6106	0.1934	0.184	0.1829	0.2489	0.385	0.4913	0.5566	0.0452	0.1237
ohne Medium	0.4869	0.0697	0.0603	0.0592	0.1252	0.2613	0.3676	0.4329	-0.0785	0
% der ZK	100	14.3151	12.3845	12.1586	25.7137	53.6661	75.498	88.9094	-16.1224
	0	0.856849	0.876155	0.878414	0.742863	0.463339	0.24502	0.110906	1.16122
OCI-AML3 Vpx	ZK	40	10	2.5	0.625	0.15625	0.0390625	0.00976562	0.00244141	Medium
	0.6436	0.2007	0.1796	0.181	0.2298	0.3906	0.5006	0.5726	0.6263	0.1263
ohne Medium	0.5173	0.0744	0.0533	0.0547	0.1035	0.2643	0.3743	0.4463	0.5	0
% der ZK	100	14.3824	10.3035	10.5741	20.0077	51.0922	72.3565	86.2749	96.6557
	0	0.856176	0.896965	0.894259	0.799923	0.489078	0.276435	0.137251	0.0334429
OCI-AML3 Vpx	ZK	40	10	2.5	0.625	0.15625	0.0390625	0.00976562	0.00244141	Medium
	0.6155	0.2027	0.2012	0.1864	0.2607	0.3775	0.5072	0.5961	0.1567	0.1289
ohne Medium	0.4866	0.0738	0.0723	0.0575	0.1318	0.2486	0.3783	0.4672	0.0278	0
% der ZK	100	15.1665	14.8582	11.8167	27.0859	51.0892	77.7435	96.0132	5.71311
	0	0.848335	0.851418	0.881833	0.729141	0.489108	0.222565	0.0398685	0.942869

## Sheet: HEL mutant AZA
	Aza	80µM
HEL SAMwt	ZK	80	20	5	1.25	0.3125	0.078125	0.0195312	0.00488281	Medium
	0.2703	0.1027	0.1641	0.2422	0.2272	0.2547	0.2634	0.2424	0.27	0.1086
ohne Medium	0.1617	-0.0059	0.0555	0.1336	0.1186	0.1461	0.1548	0.1338	0.1614	0
% der ZK	100	-3.64873	34.3228	82.6221	73.3457	90.3525	95.7328	82.7458	99.8145
	0	1.03649	0.656772	0.173779	0.266543	0.096475	0.0426716	0.172542	0.00185529
HEL SAMwt	ZK	80	20	5	1.25	0.3125	0.078125	0.0195312	0.00488281	Medium
	0.2714	0.1057	0.1704	0.228	0.2594	0.264	0.2684	0.2442	0.2669	0.1084
ohne Medium	0.163	-0.0027	0.062	0.1196	0.151	0.1556	0.16	0.1358	0.1585	0
% der ZK	100	-1.65644	38.0368	73.3742	92.638	95.4601	98.1595	83.3129	97.2393
	0	1.01656	0.619632	0.266258	0.0736196	0.0453988	0.0184049	0.166871	0.0276074
HEL SAMwt	ZK	80	20	5	1.25	0.3125	0.078125	0.0195312	0.00488281	Medium
	0.2764	0.1021	0.1632	0.2205	0.2477	0.2439	0.2673	0.2552	0.2978	0.1075
ohne Medium	0.1689	-0.0054	0.0557	0.113	0.1402	0.1364	0.1598	0.1477	0.1903	0
% der ZK	100	-3.19716	32.9781	66.9035	83.0077	80.7578	94.6122	87.4482	112.67
	0	1.03197	0.670219	0.330965	0.169923	0.192422	0.053878	0.125518	-0.126702
HEL SAM D311A	ZK	80	20	5	1.25	0.3125	0.078125	0.0195312	0.00488281	Medium
	0.2475	0.0932	0.1388	0.2212	0.2065	0.2558	0.2769	0.275	0.295	0.1042
ohne Medium	0.1433	-0.011	0.0346	0.117	0.1023	0.1516	0.1727	0.1708	0.1908	0
% der ZK	100	-7.6762	24.1452	81.6469	71.3887	105.792	120.516	119.191	133.147
	0	1.07676	0.758548	0.183531	0.286113	-0.0579204	-0.205164	-0.191905	-0.331472
HEL SAM D311A	ZK	80	20	5	1.25	0.3125	0.078125	0.0195312	0.00488281	Medium
	0.3114	0.0985	0.1263	0.2176	0.2546	0.267	0.2882	0.3045	0.2748	0.1084
ohne Medium	0.203	-0.0099	0.0179	0.1092	0.1462	0.1586	0.1798	0.1961	0.1664	0
% der ZK	100	-4.87685	8.81773	53.7931	72.0197	78.1281	88.5714	96.601	81.9704
	0	1.04877	0.911823	0.462069	0.279803	0.218719	0.114286	0.0339901	0.180296
HEL SAM D311A	ZK	80	20	5	1.25	0.3125	0.078125	0.0195312	0.00488281	Medium
	0.2852	0.0934	0.1345	0.2212	0.2487	0.2415	0.2656	0.2864	0.2855	0.1015
ohne Medium	0.1837	-0.0081	0.033	0.1197	0.1472	0.14	0.1641	0.1849	0.184	0
% der ZK	100	-4.40936	17.9641	65.1606	80.1306	76.2112	89.3304	100.653	100.163
	0	1.04409	0.820359	0.348394	0.198694	0.237888	0.106696	-0.00653239	-0.0016331
HEL par	ZK	80	20	5	1.25	0.3125	0.078125	0.0195312	0.00488281	Medium
	0.3104	0.1011	0.1323	0.2288	0.2745	0.2891	0.3117	0.3128	0.3193	0.1006
ohne Medium	0.2098	0.0005	0.0317	0.1282	0.1739	0.1885	0.2111	0.2122	0.2187	0
% der ZK	100	0.238322	15.1096	61.1058	82.8885	89.8475	100.62	101.144	104.242
	0	0.997617	0.848904	0.388942	0.171115	0.101525	-0.00619638	-0.0114395	-0.0424214
HEL par	ZK	80	20	5	1.25	0.3125	0.078125	0.0195312	0.00488281	Medium
	0.3743	0.1062	0.1383	0.2267	0.2961	0.3041	0.347	0.3426	0.3661	0.1039
ohne Medium	0.2704	0.0023	0.0344	0.1228	0.1922	0.2002	0.2431	0.2387	0.2622	0
% der ZK	100	0.850592	12.7219	45.4142	71.0799	74.0385	89.9038	88.2766	96.9675
	0	0.991494	0.872781	0.545858	0.289201	0.259615	0.100962	0.117234	0.0303254
HEL par	ZK	80	20	5	1.25	0.3125	0.078125	0.0195312	0.00488281	Medium
	0.3295	0.1029	0.1281	0.24	0.2555	0.3147	0.3392	0.3387	0.3491	0.097
ohne Medium	0.2325	0.0059	0.0311	0.143	0.1585	0.2177	0.2422	0.2417	0.2521	0
% der ZK	100	2.53763	13.3763	61.5054	68.172	93.6344	104.172	103.957	108.43
	0	0.974624	0.866237	0.384946	0.31828	0.0636559	-0.0417204	-0.0395699	-0.0843011

## Sheet: HEL mutant DAC
	DAC	20µM
HEL SAMwt	ZK	20	5	1.25	0.3125	0.078125	0.0195312	0.00488281	0.0012207	Medium
	0.2692	0.176	0.2076	0.2337	0.2584	0.2757	0.2788	0.2801	0.2878	0.1025
ohne Medium	0.1667	0.0735	0.1051	0.1312	0.1559	0.1732	0.1763	0.1776	0.1853	0
% der ZK	100	44.0912	63.0474	78.7043	93.5213	103.899	105.759	106.539	111.158
	0	0.559088	0.369526	0.212957	0.064787	-0.0389922	-0.0575885	-0.0653869	-0.111578
HEL SAMwt	ZK	20	5	1.25	0.3125	0.078125	0.0195312	0.00488281	0.0012207	Medium
	0.2914	0.1747	0.2028	0.2334	0.2755	0.2778	0.3037	0.2882	0.2777	0.1017
ohne Medium	0.1897	0.073	0.1011	0.1317	0.1738	0.1761	0.202	0.1865	0.176	0
% der ZK	100	38.4818	53.2947	69.4254	91.6183	92.8308	106.484	98.3131	92.7781
	0	0.615182	0.467053	0.305746	0.0838166	0.0716921	-0.0648392	0.0168687	0.0722193
HEL SAMwt	ZK	20	5	1.25	0.3125	0.078125	0.0195312	0.00488281	0.0012207	Medium
	0.2853	0.1709	0.1892	0.2462	0.2608	0.2876	0.29	0.2897	0.2942	0.1042
ohne Medium	0.1811	0.0667	0.085	0.142	0.1566	0.1834	0.1858	0.1855	0.19	0
% der ZK	100	36.8305	46.9354	78.4097	86.4716	101.27	102.595	102.43	104.914
	0	0.631695	0.530646	0.215903	0.135284	-0.0127002	-0.0259525	-0.024296	-0.0491441
HEL SAM D311A	ZK	20	5	1.25	0.3125	0.078125	0.0195312	0.00488281	0.0012207	Medium
	0.2505	0.1545	0.1493	0.1857	0.2079	0.2142	0.2192	0.2401	0.2839	0.1006
ohne Medium	0.1499	0.0539	0.0487	0.0851	0.1073	0.1136	0.1186	0.1395	0.1833	0
% der ZK	100	35.9573	32.4883	56.7712	71.5811	75.7839	79.1194	93.062	122.282
	0	0.640427	0.675117	0.432288	0.284189	0.242161	0.208806	0.0693796	-0.222815
HEL SAM D311A	ZK	20	5	1.25	0.3125	0.078125	0.0195312	0.00488281	0.0012207	Medium
	0.2673	0.1331	0.1475	0.1676	0.2269	0.24	0.2497	0.2689	0.2846	0.1012
ohne Medium	0.1661	0.0319	0.0463	0.0664	0.1257	0.1388	0.1485	0.1677	0.1834	0
% der ZK	100	19.2053	27.8748	39.9759	75.6773	83.5641	89.404	100.963	110.415
	0	0.807947	0.721252	0.600241	0.243227	0.164359	0.10596	-0.00963275	-0.104154
HEL SAM D311A	ZK	20	5	1.25	0.3125	0.078125	0.0195312	0.00488281	0.0012207	Medium
	0.2663	0.1392	0.1532	0.1766	0.2016	0.2246	0.2366	0.2582	0.2731	0.101
ohne Medium	0.1653	0.0382	0.0522	0.0756	0.1006	0.1236	0.1356	0.1572	0.1721	0
% der ZK	100	23.1095	31.5789	45.735	60.859	74.7731	82.0327	95.0998	104.114
	0	0.768905	0.684211	0.54265	0.39141	0.252269	0.179673	0.0490018	-0.0411373
HEL par	ZK	20	5	1.25	0.3125	0.078125	0.0195312	0.00488281	0.0012207	Medium
	0.2549	0.1178	0.1223	0.1555	0.2077	0.1987	0.2108	0.2085	0.2224	0.1058
ohne Medium	0.1491	0.012	0.0165	0.0497	0.1019	0.0929	0.105	0.1027	0.1166	0
% der ZK	100	8.04829	11.0664	33.3333	68.3434	62.3072	70.4225	68.8799	78.2025
	0	0.919517	0.889336	0.666667	0.316566	0.376928	0.295775	0.311201	0.217975
HEL par	ZK	20	5	1.25	0.3125	0.078125	0.0195312	0.00488281	0.0012207	Medium
	0.2574	0.1166	0.1241	0.1536	0.1888	0.197	0.2107	0.225	0.2348	0.1032
ohne Medium	0.1542	0.0134	0.0209	0.0504	0.0856	0.0938	0.1075	0.1218	0.1316	0
% der ZK	100	8.69001	13.5538	32.6848	55.5123	60.8301	69.7147	78.9883	85.3437
	0	0.9131	0.864462	0.673152	0.444877	0.391699	0.302853	0.210117	0.146563
HEL par	ZK	20	5	1.25	0.3125	0.078125	0.0195312	0.00488281	0.0012207	Medium
	0.2463	0.1141	0.1183	0.1514	0.1998	0.2023	0.2094	0.1961	0.2266	0.1038
ohne Medium	0.1425	0.0103	0.0145	0.0476	0.096	0.0985	0.1056	0.0923	0.1228	0
% der ZK	100	7.22807	10.1754	33.4035	67.3684	69.1228	74.1053	64.7719	86.1754
	0	0.927719	0.898246	0.665965	0.326316	0.308772	0.258947	0.352281	0.138246

## Sheet: HEL mutant SGI-110
	SGI-110	40µM/20µM
HEL SAMwt	ZK	40	10	2.5	0.625	0.15625	0.0390625	0.00976562	0.00244141	Medium
	0.459	0.2771	0.2922	0.3191	0.3734	0.415	0.4381	0.4529	0.4738	0.1347
ohne Medium	0.3243	0.1424	0.1575	0.1844	0.2387	0.2803	0.3034	0.3182	0.3391	0
% der ZK	100	43.91	48.5661	56.8609	73.6047	86.4323	93.5553	98.119	104.564
	0	0.5609	0.514339	0.431391	0.263953	0.135677	0.0644465	0.0188097	-0.0456368
HEL SAMwt	ZK	40	10	2.5	0.625	0.15625	0.0390625	0.00976562	0.00244141	Medium
	0.4409	0.2692	0.2858	0.3245	0.3827	0.4241	0.4407	0.4584	0.4728	0.135
ohne Medium	0.3059	0.1342	0.1508	0.1895	0.2477	0.2891	0.3057	0.3234	0.3378	0
% der ZK	100	43.8705	49.2972	61.9483	80.9742	94.508	99.9346	105.721	110.428
	0	0.561295	0.507028	0.380517	0.190258	0.0549199	0.000653808	-0.0572082	-0.104282
HEL SAMwt	ZK	20	5	1.25	0.3125	0.078125	0.0195312	0.00488281	0.0012207	Medium
	0.4232	0.2707	0.2811	0.3215	0.351	0.3682	0.4021	0.4132	0.4296	0.1233
ohne Medium	0.2999	0.1474	0.1578	0.1982	0.2277	0.2449	0.2788	0.2899	0.3063	0
% der ZK	100	49.1497	52.6175	66.0887	75.9253	81.6606	92.9643	96.6656	102.134
	0	0.508503	0.473825	0.339113	0.240747	0.183394	0.0703568	0.0333444	-0.0213404
HEL SAM D311A	ZK	40	10	2.5	0.625	0.15625	0.0390625	0.00976562	0.00244141	Medium
	0.4679	0.2308	0.2252	0.2516	0.2917	0.36	0.4198	0.4314	0.4635	0.117
ohne Medium	0.3509	0.1138	0.1082	0.1346	0.1747	0.243	0.3028	0.3144	0.3465	0
% der ZK	100	32.4309	30.835	38.3585	49.7863	69.2505	86.2924	89.5982	98.7461
	0	0.675691	0.69165	0.616415	0.502137	0.307495	0.137076	0.104018	0.0125392
HEL SAM D311A	ZK	40	10	2.5	0.625	0.15625	0.0390625	0.00976562	0.00244141	Medium
	0.4848	0.2454	0.2377	0.2643	0.3082	0.3869	0.4251	0.451	0.4681	0.1264
ohne Medium	0.3584	0.119	0.1113	0.1379	0.1818	0.2605	0.2987	0.3246	0.3417	0
% der ZK	100	33.2031	31.0547	38.4766	50.7254	72.6842	83.3426	90.5692	95.3404
	0	0.667969	0.689453	0.615234	0.492746	0.273158	0.166574	0.094308	0.046596
HEL SAM D311A	ZK	20	5	1.25	0.3125	0.078125	0.0195312	0.00488281	0.0012207	Medium
	0.4216	0.2447	0.2377	0.2659	0.2972	0.3714	0.4288	0.4475	0.4902	0.1251
ohne Medium	0.2965	0.1196	0.1126	0.1408	0.1721	0.2463	0.3037	0.3224	0.3651	0
% der ZK	100	40.3373	37.9764	47.4874	58.0438	83.0691	102.428	108.735	123.137
	0	0.596627	0.620236	0.525126	0.419562	0.169309	-0.0242833	-0.0873524	-0.231366
HEL par	ZK	40	10	2.5	0.625	0.15625	0.0390625	0.00976562	0.00244141	Medium
	0.4876	0.1622	0.1685	0.1804	0.215	0.2864	0.3548	0.3694	0.4123	0.1119
ohne Medium	0.3757	0.0503	0.0566	0.0685	0.1031	0.1745	0.2429	0.2575	0.3004	0
% der ZK	100	13.3883	15.0652	18.2326	27.4421	46.4466	64.6526	68.5387	79.9574
	0	0.866117	0.849348	0.817674	0.725579	0.535534	0.353474	0.314613	0.200426
HEL par	ZK	40	10	2.5	0.625	0.15625	0.0390625	0.00976562	0.00244141	Medium
	0.4871	0.1607	0.1657	0.1842	0.2186	0.2916	0.359	0.3917	0.4075	0.1149
ohne Medium	0.3722	0.0458	0.0508	0.0693	0.1037	0.1767	0.2441	0.2768	0.2926	0
% der ZK	100	12.3052	13.6486	18.619	27.8614	47.4745	65.583	74.3686	78.6136
	0	0.876948	0.863514	0.81381	0.721386	0.525255	0.34417	0.256314	0.213864
HEL par	ZK	20	5	1.25	0.3125	0.078125	0.0195312	0.00488281	0.0012207	Medium
	0.5231	0.171	0.1726	0.1932	0.2284	0.2935	0.38	0.4193	0.439	0.1154
ohne Medium	0.4077	0.0556	0.0572	0.0778	0.113	0.1781	0.2646	0.3039	0.3236	0
% der ZK	100	13.6375	14.0299	19.0827	27.7165	43.6841	64.9007	74.5401	79.3721
	0	0.863625	0.859701	0.809173	0.722835	0.563159	0.350993	0.254599	0.206279

## Sheet: HEL AZA u DAC-TP
			Fläche		Fläche IS	Flächenverhältnis		Fläche		Fläche IS	Flächenverhältnis
Sample Name			5-Aza-CTP 15N4 (1)		CTP1*	5-Aza-CTP 15N4 (1)/CTP1*		5-Aza-2-dCTP 15N4 (1)		dCTP1*	5-Aza-2-dCTP 15N4 (1)/dCTP*1
CS01 // 1	THP-1 +/+	untreated	N/A		806000	N/A		N/A		1142000	N/A
CS02 // 2		untreated	N/A		745000	N/A		N/A		1045000	N/A
CS03 // 3			N/A		853700	N/A		14610		1287000	0.011352
CS04 // 4			N/A		888300	N/A		12010		1214000	0.00989292
CS05 // 5		20µM 5-Aza	N/A		1008000	N/A		2589		1422000	0.00182068
						0
CS06 // 6		20µM 5-Aza	307500		1021000	0.301175		4838		1394000	0.00347059
CS07 // 7			N/A		872500	N/A		18750		1225000	0.0153061
CS08 // 8			N/A		747100	N/A		17000		1095000	0.0155251
CS09 // 9		20µg Deci	N/A		724500	N/A		16550		1100000	0.0150455
CS10 // 10		20µg Deci	N/A		883000	N/A		19800		1222000	0.0162029
CS11 // 11	THP-1 -/-	untreated	N/A		1148000	N/A		N/A		1534000	N/A
CS12 // 12		untreated	N/A		788900	N/A		N/A		1090000	N/A
CS13 // 13			132100		943900	0.139951		6478		1223000	0.00529681
CS14 // 14			137300		956500	0.143544		6755		1226000	0.00550979
CS15 // 15		20µM 5-Aza	156000		1348000	0.115727		8252		1655000	0.0049861
CS16 // 16		20µM 5-Aza	120700		745000	0.162013		8671		1077000	0.00805107
CS17 // 17			N/A		480200	N/A		42900		728500	0.0588881
CS18 // 18			N/A		672700	N/A		65090		1036000	0.0628282
CS19 // 19		20µg Deci	N/A		736100	N/A		69630		1190000	0.0585126
CS20 // 20		20µg Deci	N/A		677800	N/A		49770		1029000	0.0483673
CS21 // 21	HEL par	untreated	N/A		559100	N/A		N/A		916200	N/A
CS22 // 22		untreated	N/A		618400	N/A		N/A		931100	N/A
CS23 // 23			885700		593800	1.49158		22210		994000	0.0223441
CS24 // 24			762300		510400	1.49353		18110		875600	0.020683
CS25 // 25		20µM 5-Aza	1233000		629200	1.95963		27140		1001000	0.0271129
CS26 // 26		20µM 5-Aza	982100		490500	2.00224		24770		787800	0.031442
CS27 // 27			N/A		529700	N/A		17430		914900	0.0190513
CS28 // 28			N/A		627400	N/A		16130		1052000	0.0153327
CS29 // 29		20µg Deci	N/A		689900	N/A		11900		1074000	0.0110801
CS30 // 30		20µg Deci	N/A		833300	N/A		19290		1148000	0.0168031
CS31 // 31	HEL D311A	untreated	N/A		792800	N/A		N/A		1197000	N/A
CS32 // 32		untreated	N/A		477500	N/A		N/A		799500	N/A
CS33 // 33			765800		838000	0.913842		29590		1184000	0.0249916
CS34 // 34			862900		921800	0.936103		32620		1267000	0.0257459
CS35 // 35		20µM 5-Aza	1311000		970200	1.35127		34660		1439000	0.0240862
CS36 // 36		20µM 5-Aza	1229000		1046000	1.17495		34480		1402000	0.0245934
CS37 // 37			N/A		755000	0		11260		1186000	0.0094941
CS38 // 38			3652		703100	0.00519414		11750		1026000	0.0114522
CS39 // 39		20µg Deci	N/A		745400	N/A		7136		1059000	0.00673843
CS40 // 40		20µg Deci	N/A		579800	N/A		8138		909700	0.00894581
CS41 // 41	HEL SAMHD1 wt	untreated	N/A		683100	N/A		N/A		1026000	N/A
CS42 // 42		untreated	N/A		530100	N/A		N/A		822200	N/A
CS43 // 43			453600		1028000	0.441245		N/A		1372000	N/A
CS44 // 44			324800		895100	0.362864		N/A		1174000	N/A
CS45 // 45		20µM 5-Aza	511300		729500	0.700891		N/A		1062000	N/A
CS46 // 46		20µM 5-Aza	399200		695500	0.573976		N/A		985500	N/A
CS47 // 47			3451		1059000	0.00325873		N/A		1465000	N/A
CS48 // 48			N/A		921800	0		N/A		1287000	N/A
CS49 // 49		20µg Deci	N/A		755100	N/A		N/A		1146000	N/A
CS50 // 50		20µg Deci	N/A		602100	N/A		N/A		901900	N/A

## Sheet: dNTPs THP-1 HEL
				UTP 1				TTP 1				dATP 1				dGTP 1				GTP 1				ATP 1				CTP 1				dCTP 1
Sample Name			Sample Type	Std. Conc. (ng/ml)	Used	Conc. (ng/ml)	Accuracy (%)	Std. Conc. (ng/ml)	Used	Conc. (ng/ml)	Accuracy (%)	Std. Conc. (ng/ml)	Used	Conc. (ng/ml)	Accuracy (%)	Std. Conc. (ng/ml)	Used	Conc. (ng/ml)	Accuracy (%)	Std. Conc. (ng/ml)	Used	Conc. (ng/ml)	Accuracy (%)	Std. Conc. (ng/ml)	Used	Conc. (ng/ml)	Accuracy (%)	Std. Conc. (ng/ml)	Used	Conc. (ng/ml)	Accuracy (%)	Std. Conc. (ng/ml)	Used	Conc. (ng/ml)	Accuracy (%)
			LLOQ			125				20				5				2.5				25				125				25				5
			ULOQ			62500				2500				1250				1250				12500				62500				12500				2500
Doppelblank					1
Blank					1
Standard 1			Standard	125	1	129.16	103.32	5				2.5				2.5	1	2.84	113.72	25	1	28.41	113.64	125	1	128.78	103.02	25	1	27.18	108.7	5	1	5.72	114.35
Standard 2			Standard	250	1	245.16	98.06	10				5	1	5.41	108.1	5				50	1	49.66	99.31	250	1	238.89	95.56	50	1	51.75	103.5	10	1	11.13	111.32
Standard 3			Standard	500	1	487.39	97.48	20	1	22.79	113.95	10	1	9.98	99.84	10	1	9.68	96.8	100	1	93.12	93.12	500	1	503.13	100.63	100	1	102.19	102.19	20	1	18.2	91
Standard 4			Standard	1000	1	1020.75	102.08	40	1	38.2	95.49	20	1	20.2	100.99	20	1	20.15	100.75	200	1	197.85	98.93	1000	1	990.13	99.01	200	1	188.89	94.44	40	1	37.68	94.19
Standard 5			Standard	2000	1	2048.85	102.44	80	1	76.83	96.03	40	1	39.61	99.04	40	1	35.78	89.44	400	1	403.16	100.79	2000	1	1941.61	97.08	400	1	380.05	95.01	80	1	75.55	94.44
Standard 6			Standard	3750	1	3771.62	100.58	150	1	163.91	109.27	75	1	72.64	96.85	75	1	79.66	106.22	750	1	702.92	93.72	3750	1	3727.37	99.4	750	1	754.26	100.57	150	1	140.56	93.71
Standard 7			Standard	7500	1	7333.91	97.79	300	1	284.36	94.79	150	1	152.66	101.77	150	1	143.64	95.76	1500	1	1505.61	100.37	7500	1	8045.36	107.27	1500	1	1503.56	100.24	300	1	307.48	102.49
Standard 8			Standard	15000	1	14960.5	99.74	600	1	555.45	92.57	300	1	280.89	93.63	300	1	292.01	97.34	3000	1	3067.52	102.25	15000	1	15026.3	100.18	3000	1	2892.62	96.42	600	1	582.61	97.1
Standard 9			Standard	31250	1	30194.9	96.62	1250	1	1148.81	91.9	625	1	603.78	96.6	625	1	610.9	97.74	6250	1	6005.09	96.08	31250	1	30389.8	97.25	6250	1	5991.17	95.86	1250	1	1259.14	100.73
Standard 10			Standard	62500	1	63682.8	101.89	2500	1	2649.66	105.99	1250	1	1289.84	103.19	1250	1	1277.83	102.23	12500	1	12721.7	101.77	62500	1	62883.7	100.61	12500	1	12883.3	103.07	2500	1	2516.93	100.68
Blank 2					1				1				1				1				1				1				1				1
Doppelblank 2					1		ng/Pellet		1		ng/Pellet		1		ng/Pellet		1		ng/Pellet		1		ng/Pellet		1		ng/Pellet		1		ng/Pellet		1		ng/Pellet
LM					1				1
CS01 // 1	THP-1 +/+	untreated			1	20428.6	408.572		1	472.88	9.4576		1	59.94	1.1988		1	16.93	0.3386		1	8549.51	170.99		1	73159.7	1463.19		1	8335.59	166.712		1	92.58	1.8516
CS02 // 2		untreated			1	21836.4	436.729		1	531.6	10.632		1	49.94	0.9988		1	51.3	1.026		1	7243.42	144.868		1	65702	1314.04		1	9769.14	195.383		1	84.38	1.6876
CS03 // 3					1	16742.2	334.844		1	359.52	7.1904		1	45.06	0.9012		1	33.85	0.677		1	6847.63	136.953		1	60976.8	1219.54		1	7872.99	157.46		1	174.6	3.492
CS04 // 4					1	18915.3	378.306		1	379.2	7.584		1	45.43	0.9086		1	38.89	0.7778		1	6314.89	126.298		1	57128.5	1142.57		1	7853.37	157.067		1	144.54	2.8908
CS05 // 5		20µM 5-Aza			1	14488.1	289.762		1	265.92	5.3184		1	33.98	0.6796		1	23.84	0.4768		1	6113.11	122.262		1	48344.3	966.886		1	7144.56	142.891		1	183.21	3.6642
Isopropanol
CS06 // 6		20µM 5-Aza			1	13927.2	278.543		1	180.72	3.6144		1	41.12	0.8224		1	18.35	0.367		1	7660.8	153.216		1	47642.1	952.841		1	7301.76	146.035		1	23.96	0.4792
CS07 // 7					1	18034.2	360.684		1	361.6	7.232		1	51.88	1.0376		1	28.99	0.5798		1	6750.95	135.019		1	62971.6	1259.43		1	7478.39	149.568		1	198.95	3.979
CS08 // 8					1	20040.2	400.805		1	406.42	8.1284		1	58.8	1.176		1		0		1	7816.98	156.34		1	67398.4	1347.97		1	8062.59	161.252		1	186.47	3.7294
CS09 // 9		20µg Deci			1	14891.3	297.826		1	325.02	6.5004		1	28.23	0.5646		1	29.31	0.5862		1	7070.6	141.412		1	51075.3	1021.51		1	7251.99	145.04		1	162.68	3.2536
CS10 // 10		20µg Deci			1	18264.5	365.29		1	317.55	6.351		1	41.65	0.833		1		0		1	6529.47	130.589		1	55558.6	1111.17		1	6958.42	139.168		1	206.93	4.1386
Isopropanol
LM
CS11 // 11	THP-1 -/-	untreated			1	13704	274.081		1	655.78	13.1156		1	335.7	6.714		1	137.28	2.7456		1	8180.6	163.612		1	45115.7	902.315		1	7283.78	145.676		1	173.44	3.4688
CS12 // 12		untreated			1	15949.4	318.988		1	732.03	14.6406		1	386.17	7.7234		1	133.95	2.679		1	6411.02	128.22		1	50957.5	1019.15		1	6574.21	131.484		1	206.88	4.1376
CS13 // 13					1	7471.11	149.422		1	538.95	10.779		1	317.83	6.3566		1	123.33	2.4666		1	6694.88	133.898		1	32488	649.759		1	4591.83	91.8366		1	101.91	2.0382
CS14 // 14					1	6382.33	127.647		1	450.13	9.0026		1	233.01	4.6602		1	77.25	1.545		1	5660.18	113.204		1	25415.5	508.31		1	3949.18	78.9836		1	73.9	1.478
CS15 // 15		20µM 5-Aza			1	3887.63	77.7526		1	315.43	6.3086		1	178.15	3.563		1	50.3	1.006		1	3856.5	77.13		1	13287.7	265.754		1	2239.37	44.7874		1	33.06	0.6612
Isopropanol																					1
LM																					1
QC 1 A			Quality Control	500	1	475.49	95.1	20	1	20.65	103.25	10	1	10.52	105.19	10	1	8.91	89.09	100	1	100.36	100.36	500	1	466.09	93.22	100	1	100.05	100.05	20	1	18.2	91.01
LM					1
CS16 // 16		20µM 5-Aza			1	5795.8	115.916		1	455.48	9.1096		1	305.47	6.1094		1	66.59	1.3318		1	4660.88	93.2176		1	19475.8	389.517		1	3284.41	65.6882		1	62.24	1.2448
CS17 // 17					1	17917.5	358.349		1	763.16	15.2632		1	444.8	8.896		1	102.87	2.0574		1	5288.82	105.776		1	49142.6	982.851		1	6691.25	133.825		1	1130.33	22.6066
CS18 // 18					1	18611.1	372.221		1	805.45	16.109		1	449.08	8.9816		1	158.87	3.1774		1	7444.67	148.893		1	54450.1	1089		1	7980.79	159.616		1	1068.33	21.3666
CS19 // 19		20µg Deci			1	13959.2	279.184		1	688.03	13.7606		1	382.92	7.6584		1	176.01	3.5202		1	10652.3	213.046		1	56611.5	1132.23		1	8770.3	175.406		1	826.72	16.5344
CS20 // 20		20µg Deci			1	12977.3	259.546		1	645.83	12.9166		1	326.01	6.5202		1	157.85	3.157		1	7736.36	154.727		1	43454.1	869.083		1	6203.56	124.071		1	754.54	15.0908
Isopropanol
CS21 // 21	HEL par	untreated			1	33294.7	665.894		1	895.47	17.9094		1	321.4	6.428		1	94.56	1.8912		1	4455.16	89.1032		1	42386.1	847.722		1	8820.26	176.405		1	119.02	2.3804
CS22 // 22		untreated			1	42053.8	841.075		1	1090.93	21.8186		1	399.97	7.9994		1	135.74	2.7148		1	5562.03	111.241		1	58392.5	1167.85		1	10406.1	208.122		1	129.99	2.5998
CS23 // 23					1	34968.7	699.375		1	879.78	17.5956		1	450.32	9.0064		1	90.02	1.8004		1	8662.63	173.253		1	80839.3	1616.79		1	14746.2	294.923		1	52.89	1.0578
CS24 // 24					1	31422.2	628.444		1	996.42	19.9284		1	483.79	9.6758		1	74.77	1.4954		1	6914.39	138.288		1	74381.6	1487.63		1	14764.5	295.291		1	75.61	1.5122
CS25 // 25		20µM 5-Aza			1	34195.3	683.906		1	921.79	18.4358		1	412.25	8.245		1	89.91	1.7982		1	7762.88	155.258		1	74123	1482.46		1	13913.3	278.266		1	89.7	1.794
Isopropanol
LM
CS26 // 26		20µM 5-Aza			1	37855.5	757.11		1	1020.21	20.4042		1	432.65	8.653		1	75.65	1.513		1	7176.96	143.539		1	74450.8	1489.02		1	16824.8	336.496		1	102.04	2.0408
CS27 // 27					1	29972.5	599.449		1	890.56	17.8112		1	385.92	7.7184		1	121.71	2.4342		1	6577.44	131.549		1	64087.8	1281.76		1	10043.1	200.861		1	380.61	7.6122
CS28 // 28					1	26704.9	534.098		1	621.68	12.4336		1	310.61	6.2122		1	106.22	2.1244		1	6910.82	138.216		1	64064.2	1281.28		1	8614.76	172.295		1	167.72	3.3544
CS29 // 29		20µg Deci			1	28370.4	567.408		1	980.86	19.6172		1	428.54	8.5708		1	123.5	2.47		1	7147.36	142.947		1	73408.1	1468.16		1	9031.29	180.626		1	139.82	2.7964
CS30 // 30		20µg Deci			1	37683.2	753.663		1	989.09	19.7818		1	539.06	10.7812		1	114.51	2.2902		1	9690.92	193.818		1	165957	3319.13		1	10152.7	203.053		1	356.77	7.1354
Isopropanol
LM					1
QC 2 A			Quality Control	5000	1	4940.57	98.81	200	1	192.58	96.29	100	1	97.51	97.51	100	1	100.81	100.81	1000	1	953.48	95.35	5000	1	4773.24	95.46	1000	1	968.16	96.82	200	1	197.23	98.62
QC 3 A			Quality Control	30000	1	27642.1	92.14	1200	1	1118.89	93.24	600	1	571.79	95.3	600	1	554.74	92.46	6000	1	5596.94	93.28	30000	1	29882.2	99.61	6000	1	5872.78	97.88	1200	1	1131.35	94.28
LM					1
CS31 // 31	HEL D311A	untreated			1	27015.2	540.304		1	892.62	17.8524		1	295.4	5.908		1	179.94	3.5988		1	5101.3	102.026		1	55007.4	1100.15		1	9366.5	187.33		1	125.26	2.5052
CS32 // 32		untreated				48603.1	972.061			1362.36	27.2472		1	509.42	10.1884		1	191.62	3.8324		1	7290.95	145.819		1	82777.4	1655.55		1	14006.7	280.134		1	214.16	4.2832
CS33 // 33						33012	660.24			932.9	18.658		1	503.39	10.0678		1	103.13	2.0626		1	7352.78	147.056		1	76641.4	1532.83		1	12035.4	240.708		1	121.86	2.4372
CS34 // 34						31483.3	629.667			988.58	19.7716		1	500.44	10.0088		1	111.71	2.2342		1	7269.12	145.382		1	89563.1	1791.26		1	11946	238.92		1	108.74	2.1748
CS35 // 35		20µM 5-Aza				31120.1	622.402			884.76	17.6952		1	394.57	7.8914		1	116.28	2.3256		1	7657.37	153.147		1	73677.9	1473.56		1	12801.5	256.03		1	125.11	2.5022
Isopropanol													1
CS36 // 36		20µM 5-Aza				31414.5	628.29			935.71	18.7142		1	371.1	7.422		1	66.79	1.3358		1	8106.62	162.132		1	81166.1	1623.32		1	11422.3	228.447		1	88.7	1.774
CS37 // 37						29502.7	590.054			748.52	14.9704		1	413.62	8.2724		1	108.85	2.177		1	7421.67	148.433		1	72549.6	1450.99		1	9021.65	180.433		1	153.7	3.074
CS38 // 38						31927.4	638.547			655.75	13.115		1	415.85	8.317		1	111.02	2.2204		1	6946.14	138.923		1	66486.2	1329.72		1	9061.72	181.234		1	262.5	5.25
CS39 // 39		20µg Deci				29459.9	589.198			888.34	17.7668		1	491.91	9.8382		1	163.19	3.2638		1	7545.93	150.919		1	91289	1825.78		1	9705.95	194.119		1	82.99	1.6598
CS40 // 40		20µg Deci				30744.4	614.888			1037.94	20.7588		1	595.87	11.9174		1	179	3.58		1	7703.13	154.063		1	83505.8	1670.12		1	10102.1	202.043		1	164.52	3.2904
Isopropanol
LM
CS41 // 41	HEL SAMHD1 wt	untreated				25924.6	518.492			570.54	11.4108		1	89.45	1.789		1	22.97	0.4594		1	7382.91	147.658		1	68062.9	1361.26		1	7754.78	155.096		1	32.77	0.6554
CS42 // 42		untreated				36482.1	729.642			712.29	14.2458		1	142.54	2.8508		1	24.35	0.487		1	7841.91	156.838		1	90556.9	1811.14		1	9926.07	198.521		1	47.57	0.9514
CS43 // 43						22540	450.801			448.52	8.9704		1	58.59	1.1718		1	29.64	0.5928		1	8284.98	165.7		1	74682.7	1493.65		1	8612.42	172.248		1	21.06	0.4212
CS44 // 44						21272	425.44			378.24	7.5648		1	61.11	1.2222		1		0		1	7830	156.6		1	71034.7	1420.69		1	7665.07	153.301		1	17.11	0.3422
CS45 // 45		20µM 5-Aza				31478.5	629.57		1	505.13	10.1026		1	56.69	1.1338		1	25.52	0.5104		1	7632.18	152.644		1	71385.9	1427.72		1	10698.3	213.965		1	30.24	0.6048
Isopropanol					1								1
LM					1
QC 1 B			Quality Control	500	1	505.16	101.03	20	1	23.94	119.69	10	1	9.02	90.18	10	1	9.74	97.42	100	1	92.01	92.01	500	1	458.46	91.69	100	1	100.45	100.45	20	1	17.85	89.26
LM					1
CS46 // 46		20µM 5-Aza			1	26851.6	537.031		1	584.36	11.6872		1	46.87	0.9374		1	34.27	0.6854		1	5826.62	116.532		1	64429.6	1288.59		1	7941.34	158.827		1	26.25	0.525
CS47 // 47					1	19807.1	396.142		1	471.26	9.4252		1	75.3	1.506		1	34.16	0.6832		1	6994.13	139.883		1	81650.4	1633.01		1	8115.16	162.303		1	44.86	0.8972
CS48 // 48						21919.3	438.386			438.7	8.774		1	74.64	1.4928		1	37.88	0.7576		1	7401.68	148.034		1	70346.7	1406.93		1	7696.58	153.932		1	28.17	0.5634
CS49 // 49		20µg Deci			1	34337	686.739		1	797.57	15.9514		1	95.12	1.9024		1	55.09	1.1018		1	9474.26	189.485		1	87326.6	1746.53		1	9024.78	180.496		1	50.23	1.0046
CS50 // 50		20µg Deci			1	31186.3	623.727		1	774.99	15.4998		1	101.35	2.027		1		0		1	7651.83	153.037		1	91269.8	1825.39		1	8619.1	172.382		1	30.55	0.611
Isopropanol					1
LM					1

## Sheet: THP-1 Topotecan
Zellen:	Topotecan (nM)
THP-1 Ctr.	ZK	500	125	31.25	7.8125	1.95312	0.488281	0.12207	0.0305176	Medium
	0.3688	0.1501	0.1452	0.2509	0.3824	0.3797	0.3958	0.394	0.4084	0.1684
ohne Medium	0.2004	-0.0183	-0.0232	0.0825	0.214	0.2113	0.2274	0.2256	0.24	0
% der ZK	100	-9.13174	-11.5768	41.1677	106.786	105.439	113.473	112.575	119.76
	0	1.09132	1.11577	0.588323	-0.0678643	-0.0543912	-0.134731	-0.125749	-0.197605
THP-1 Ctr.	ZK	500	125	31.25	7.8125	1.95312	0.488281	0.12207	0.0305176	Medium
	0.3639	0.1539	0.1343	0.281	0.4099	0.3952	0.3935	0.4313	0.4629	0.1703
ohne Medium	0.1936	-0.0164	-0.036	0.1107	0.2396	0.2249	0.2232	0.261	0.2926	0
% der ZK	100	-8.47107	-18.595	57.1798	123.76	116.167	115.289	134.814	151.136
	0	1.08471	1.18595	0.428202	-0.237603	-0.161674	-0.152893	-0.34814	-0.511364
THP-1 Ctr.	ZK	500	125	31.25	7.8125	1.95312	0.488281	0.12207	0.0305176	Medium
	0.3709	0.174	0.1776	0.2616	0.3413	0.3757	0.4156	0.3812	0.3661	0.1778
ohne Medium	0.1931	-0.0038	-0.0002	0.0838	0.1635	0.1979	0.2378	0.2034	0.1883	0
% der ZK	100	-1.96789	-0.103573	43.3972	84.6712	102.486	123.149	105.334	97.5142
	0	1.01968	1.00104	0.566028	0.153288	-0.0248576	-0.231486	-0.0533402	0.0248576
THP-1 KO	ZK	500	125	31.25	7.8125	1.95312	0.488281	0.12207	0.0305176	Medium
	0.4349	0.1518	0.1493	0.2607	0.5206	0.4999	0.5603	0.5274	0.5774	0.1474
ohne Medium	0.2875	0.0044	0.0019	0.1133	0.3732	0.3525	0.4129	0.38	0.43	0
% der ZK	100	1.53043	0.66087	39.4087	129.809	122.609	143.617	132.174	149.565
	0	0.984696	0.993391	0.605913	-0.298087	-0.226087	-0.436174	-0.321739	-0.495652
THP-1 KO	ZK	500	125	31.25	7.8125	1.95312	0.488281	0.12207	0.0305176	Medium
	0.4914	0.1542	0.1518	0.2626	0.4505	0.4915	0.5639	0.5144	0.6079	0.1559
ohne Medium	0.3355	-0.0017	-0.0041	0.1067	0.2946	0.3356	0.408	0.3585	0.452	0
% der ZK	100	-0.506706	-1.22206	31.8033	87.8092	100.03	121.61	106.855	134.724
	0	1.00507	1.01222	0.681967	0.121908	-0.000298063	-0.216095	-0.0685544	-0.347243
THP-1 KO	ZK	500	125	31.25	7.8125	1.95312	0.488281	0.12207	0.0305176	Medium
	0.48	0.147	0.1327	0.256	0.5004	0.497	0.6123	0.6017	0.5795	0.1552
ohne Medium	0.3248	-0.0082	-0.0225	0.1008	0.3452	0.3418	0.4571	0.4465	0.4243	0
% der ZK	100	-2.52463	-6.92734	31.0345	106.281	105.234	140.733	137.469	130.634
	0	1.02525	1.06927	0.689655	-0.0628079	-0.0523399	-0.407328	-0.374692	-0.306342

[truncated: 10 more sheets: THP-1 Melphalan, THP-1 Etoposide, THP-1 Lomustine, THP-1 Dauno, FACS THP-1 sub-G1, HEL IC50 Lomustine, THP-1 LINE-1, HL60 par LINE-1, HL-60rAZA rDAC mRNA, HEL Azacitidine_2nd cohort]
