# Supplementary material for: Selective inactivation of hypomethylating agents by SAMHD1 provides a rationale for therapeutic stratification in AML
Source: Nat Commun. 2019 Aug 2;10:3475. doi: 10.1038/s41467-019-11413-4 (PMC6677770; doi:10.1038/s41467-019-11413-4)
Supplement: Supplementary file 6 — Source Data [file 41467_2019_11413_MOESM6_ESM.zip › Source Data_Figure 6.xls]

## Sheet: 6A Patient Ara-C 1
	Ara-C (µg/ml)
Patient #1	ZK	4	1	0.25	0.0625	0.015625	0.00390625	0.000976562	0.000244141	Medium
	1.90291e+06	89412	133396	316554	696557	1.24599e+06	2.04672e+06	2343901	2446033	4096.67
ohne Medium	1.89881e+06	85315.3	129299	312457	692460	1.24189e+06	2.04263e+06	2.3398e+06	2.44194e+06	0
% der ZK	100	4.49309	6.80949	16.4554	36.4681	65.4037	107.574	123.225	128.603
	0	0.955069	0.931905	0.835446	0.635319	0.345963	-0.0757389	-0.232247	-0.286034
Patient #2	ZK	20	5	1.25	0.3125	0.078125	0.0195312	0.00488281	0.0012207	Medium
	675125	25307.3	42074.7	73070.3	127641	187906	442476	599971	719114	1497
ohne Medium	673628	23810.3	40577.7	71573.3	126144	186409	440979	598474	717617	0
% der ZK	100	3.53464	6.02375	10.6251	18.7261	27.6723	65.4633	88.8434	106.53
	0	0.964654	0.939762	0.893749	0.812739	0.723277	0.345367	0.111566	-0.0653016
Patient #3	ZK	4	1	0.25	0.0625	0.015625	0.00390625	0.000976562	0.000244141	Medium
	389877	26765.3	74887.7	124076	241309	361999	412381	435073	448829	844
ohne Medium	389033	25921.3	74043.7	123232	240465	361155	411537	434229	447985	0
% der ZK	100	6.66301	19.0327	31.6765	61.8108	92.8339	105.784	111.617	115.153
	0	0.93337	0.809673	0.683235	0.381892	0.0716614	-0.0578442	-0.116173	-0.151535
Patient #4	ZK	4	1	0.25	0.0625	0.015625	0.00390625	0.000976562	0.000244141	Medium
	1.12616e+06	37180.3	109523	207746	461632	745050	867051	906845	1.08753e+06	1792
ohne Medium	1.12437e+06	35388.3	107731	205954	459840	743258	865259	905053	1.08574e+06	0
% der ZK	100	3.14739	9.58143	18.3172	40.8975	66.1042	76.9548	80.4941	96.5639
	0	0.968526	0.904186	0.816828	0.591025	0.338958	0.230452	0.195059	0.0343611
Patient #5	ZK	10	2.5	0.625	0.15625	0.0390625	0.00976562	0.00244141	0.000610352	Medium
	1079058	3360.67	8257	60889.3	488866	711649	898509	1.07288e+06	1060061	1873.33
ohne Medium	1.07718e+06	1487.33	6383.67	59016	486993	709776	896635	1071002	1.05819e+06	0
% der ZK	100	0.138076	0.592625	5.47873	45.2098	65.8918	83.2388	99.426	98.2364
	0	0.998619	0.994074	0.945213	0.547902	0.341082	0.167612	0.00573965	0.0176358
Patient #6	ZK	10	2.5	0.625	0.15625	0.0390625	0.00976562	0.00244141	0.000610352	Medium
	1.39567e+06	21841.7	50646	255698	747507	1111573	1244830	1.32897e+06	1362741	826.333
ohne Medium	1.39485e+06	21015.3	49819.7	254872	746681	1.11075e+06	1.244e+06	1.32814e+06	1.36191e+06	0
% der ZK	100	1.50664	3.5717	18.2724	53.5314	79.6322	89.1857	95.218	97.639
	0	0.984934	0.964283	0.817276	0.464686	0.203678	0.108143	0.0478203	0.0236095
Patient #7	ZK	10	2.5	0.625	0.15625	0.0390625	0.00976562	0.00244141	0.000610352	Medium
	4.87501e+06	254961	25658.3	118363	234512	1.42259e+06	3.1292e+06	4.53174e+06	4832158	7661.33
ohne Medium	4867344	247299	17997	110702	226851	1.41493e+06	3.12154e+06	4.52408e+06	4.8245e+06	0
% der ZK	100	5.08079	0.36975	2.27438	4.66067	29.0699	64.1323	92.9477	99.1197
	0	0.949192	0.996303	0.977256	0.953393	0.709301	0.358677	0.0705234	0.00880302
Patient #8	ZK	10	2.5	0.625	0.15625	0.0390625	0.00976562	0.00244141	0.000610352	Medium
	443188	1900	3636	8672.67	14248.3	159361	237165	332679	471291	656.333
ohne Medium	442532	1243.67	2979.67	8016.33	13592	158704	236508	332022	470635	0
% der ZK	100	0.281034	0.673322	1.81147	3.07142	35.8628	53.4443	75.0279	106.351
	0	0.99719	0.993267	0.981885	0.969286	0.641372	0.465557	0.249721	-0.063505
Patient #9	ZK	10	2.5	0.625	0.15625	0.0390625	0.00976562	0.00244141	0.000610352	Medium
	20803	507.667	949.333	6640.67	21878.3	26653.7	27731	28333.7	25621.3	93.3333
ohne Medium	20709.7	414.333	856	6547.33	21785	26560.3	27637.7	28240.3	25528	0
% der ZK	100	2.00068	4.13334	31.6149	105.192	128.251	133.453	136.363	123.266
	0	0.979993	0.958667	0.683851	-0.0519242	-0.282509	-0.33453	-0.363631	-0.232661
Patient #10	ZK	10	2.5	0.625	0.15625	0.0390625	0.00976562	0.00244141	0.000610352	Medium
	317128	2386.67	5961	19255	44786	90982	180144	253897	281087	490
ohne Medium	316638	1896.67	5471	18765	44296	90492	179654	253407	280597	0
% der ZK	100	0.599002	1.72784	5.92633	13.9895	28.579	56.738	80.0304	88.6175
	0	0.99401	0.982722	0.940737	0.860105	0.71421	0.43262	0.199696	0.113825
Patient #11	ZK	10	2.5	0.625	0.15625	0.0390625	0.00976562	0.00244141	0.000610352	Medium
	94084	253.667	236.333	320.667	502.333	640.333	2996	20946	69181.3	185
ohne Medium	93899	68.6667	51.3333	135.667	317.333	455.333	2811	20761	68996.3	0
% der ZK	100	0.0731282	0.0546687	0.144481	0.337952	0.484918	2.99364	22.1099	73.4793
	0	0.999269	0.999453	0.998555	0.99662	0.995151	0.970064	0.778901	0.265207
Patient #12	ZK	10	2.5	0.625	0.15625	0.0390625	0.00976562	0.00244141	0.000610352	Medium
	2910448	53281	44023	360391	1454651	2495144	2.7318e+06	1.55414e+06	3658737	6942.33
ohne Medium	2.90351e+06	46338.7	37080.7	353449	1.44771e+06	2.4882e+06	2.72486e+06	1547198	3.65179e+06	0
% der ZK	100	1.59596	1.2771	12.1732	49.8607	85.6965	93.8473	53.2872	125.772
	0	0.98404	0.987229	0.878268	0.501393	0.143035	0.0615272	0.467128	-0.257719
Patient #13	ZK	25	6.25	1.5625	0.390625	0.0976562	0.0244141	0.00610352	0.00152588	Medium
	5264.33	75	139.667	197.333	3094.33	8065.67	8595.67	9029.33	8556.67	50.3333
ohne Medium	5214	24.6667	89.3333	147	3044	8015.33	8545.33	8979	8506.33	0
% der ZK	100	0.473085	1.71334	2.81933	58.3813	153.727	163.892	172.209	163.144
	0	0.995269	0.982867	0.971807	0.416187	-0.537271	-0.638921	-0.722094	-0.631441

## Sheet: 6A Patient Ara-C 2
	Ara-C (µg/ml)
Patient #14	ZK	100	25	6.25	1.5625	0.390625	0.0976562	0.0244141	0.00610352	Medium
	3500780	49483.7	86501.3	180561	463169	1294625	2340588	2.92644e+06	3.38968e+06	4559.67
ohne Medium	3.49622e+06	44924	81941.7	176002	458610	1.29007e+06	2.33603e+06	2.92188e+06	3385118	0
% der ZK	100	1.28493	2.34372	5.03406	13.1173	36.8989	66.8158	83.5725	96.8222
	0	0.987151	0.976563	0.949659	0.868827	0.631011	0.331842	0.164275	0.0317778
Patient #15	ZK	250	62.5	15.625	3.90625	0.976562	0.244141	0.0610352	0.0152588	Medium
	675877	3295	5416.33	10507.3	27926.3	110580	370172	505222	542738	645.667
ohne Medium	675232	2649.33	4770.67	9861.67	27280.7	109934	369527	504577	542092	0
% der ZK	100	0.392359	0.706523	1.46049	4.04019	16.281	54.7259	74.7265	80.2824
	0	0.996076	0.992935	0.985395	0.959598	0.83719	0.452741	0.252735	0.197176
Patient #16	ZK	100	25	6.25	1.5625	0.390625	0.0976562	0.0244141	0.00610352	Medium
	83106	275.667	415.333	963.667	2995	24985	63810.3	82991.7	89736	1185
ohne Medium	81921	-909.333	-769.667	-221.333	1810	23800	62625.3	81806.7	88551	0
% der ZK	100	-1.11001	-0.939523	-0.270179	2.20945	29.0524	76.446	99.8604	108.093
	0	1.0111	1.0094	1.0027	0.977906	0.709476	0.23554	0.00139565	-0.0809316
Patient #17	ZK	25	6.25	1.5625	0.390625	0.0976562	0.0244141	0.00610352	0.00152588	Medium
	448772	1639	1643	5060.33	29952	119600	240252	348846	368500	554.667
ohne Medium	448217	1084.33	1088.33	4505.67	29397.3	119045	239697	348292	367945	0
% der ZK	100	0.241921	0.242814	1.00524	6.55872	26.5597	53.4779	77.706	82.0908
	0	0.997581	0.997572	0.989948	0.934413	0.734403	0.465221	0.22294	0.179092
Patient #18	ZK	25	6.25	1.5625	0.390625	0.0976562	0.0244141	0.00610352	0.00152588	Medium
	304031	2844.33	8788.33	29777	114675	214743	279924	305512	289032	418
ohne Medium	303613	2426.33	8370.33	29359	114257	214325	279506	305094	288614	0
% der ZK	100	0.799154	2.75691	9.66989	37.6325	70.5916	92.0601	100.488	95.0598
	0	0.992008	0.972431	0.903301	0.623675	0.294084	0.0793994	-0.00487793	0.0494018
Patient #19	ZK	100	25	6.25	1.5625	0.390625	0.0976562	0.0244141	0.00610352	Medium
	516028	3514.33	4245	7587.67	27449	49823	98582.7	177354	280651	395.667
ohne Medium	515632	3118.67	3849.33	7192	27053.3	49427.3	98187	176959	280255	0
% der ZK	100	0.604824	0.746527	1.39479	5.24664	9.58578	19.0421	34.3188	54.3517
	0	0.993952	0.992535	0.986052	0.947534	0.904142	0.809579	0.656812	0.456483
Patient #20	ZK	4	1	0.25	0.0625	0.015625	0.00390625	0.000976562	0.000244141	Medium
	892795	45579.3	193719	290247	476360	830903	937294	951377	829290	753.667
ohne Medium	892042	44825.7	192966	289494	475607	830149	936540	950623	828536	0
% der ZK	100	5.02506	21.6319	32.4529	53.3166	93.0617	104.988	106.567	92.8809
	0	0.949749	0.783681	0.675471	0.466834	0.0693832	-0.0498837	-0.0656711	0.0711914
Patient #21	ZK	25	6.25	1.5625	0.390625	0.0976562	0.0244141	0.00610352	0.00152588	Medium
	727748	18398	36415.3	69761.3	84906	149469	347032	634063	731155	915.667
ohne Medium	726832	17482.3	35499.7	68845.7	83990.3	148554	346117	633148	730239	0
% der ZK	100	2.40528	4.88416	9.47202	11.5557	20.4385	47.6199	87.1106	100.469
	0	0.975947	0.951158	0.90528	0.884443	0.795615	0.523801	0.128894	-0.00468747
Patient #22	ZK	25	6.25	1.5625	0.390625	0.0976562	0.0244141	0.00610352	0.00152588	Medium
	253481	4334.67	5724	13434.3	22096.3	29615.7	39730.7	64869	113183	578.333
ohne Medium	252903	3756.33	5145.67	12856	21518	29037.3	39152.3	64290.7	112605	0
% der ZK	100	1.48529	2.03464	5.08337	8.5084	11.4816	15.4812	25.4211	44.525
	0	0.985147	0.979654	0.949166	0.914916	0.885184	0.845188	0.745789	0.55475
Patient #23	ZK	10	2.5	0.625	0.15625	0.0390625	0.00976562	0.00244141	0.000610352	Medium
	1.03127e+06	1325.33	2765.33	14689	72820.7	119012	207444	604245	804020	786.333
ohne Medium	1.03049e+06	539	1979	13902.7	72034.3	118226	206658	603458	803234	0
% der ZK	100	0.0523053	0.192045	1.34913	6.99031	11.4728	20.0544	58.5604	77.9469
	0	0.999477	0.99808	0.986509	0.930097	0.885272	0.799456	0.414396	0.220531
Patient #24	ZK	4	1	0.25	0.0625	0.015625	0.00390625	0.000976562	0.000244141	Medium
	829.667	467	466.667	507.667	591.667	939.667	804	699.333	728.667	394
ohne Medium	435.667	73	72.6667	113.667	197.667	545.667	410	305.333	334.667	0
% der ZK	100	16.7559	16.6794	26.0903	45.3711	125.249	94.1086	70.0842	76.8171
	0	0.832441	0.833206	0.739097	0.546289	-0.252487	0.0589135	0.299158	0.231829
Patient #25	ZK	4	1	0.25	0.0625	0.015625	0.00390625	0.000976562	0.000244141	Medium
	1892.33	330.333	312	361.333	687	427	314.667	1412	1137.33	0.170667
ohne Medium	1621	59	40.6667	90	415.667	155.667	43.3333	1140.67	866	0
% der ZK	100	3.63973	2.50874	5.55213	25.6426	9.60313	2.67325	70.3681	53.4238
	0	0.963603	0.974913	0.944479	0.743574	0.903969	0.973268	0.296319	0.465762
Patient #26	ZK	4	1	0.25	0.0625	0.015625	0.00390625	0.000976562	0.000244141	Medium
	170360	1307.67	4816	5708.33	17575.3	92526.3	162613	201808	198131	288.667
ohne Medium	170072	1019	4527.33	5419.67	17286.7	92237.7	162325	201520	197843	0
% der ZK	100	0.599159	2.66202	3.1867	10.1643	54.2346	95.4449	118.491	116.329
	0	0.994008	0.97338	0.968133	0.898357	0.457654	0.0455514	-0.18491	-0.16329
Patient #27	ZK	4	1	0.25	0.0625	0.015625	0.00390625	0.000976562	0.000244141	Medium
	255375	3965	22647.7	91868	163370	219549	266373	316121	277276	339.333
ohne Medium	255036	3625.67	22308.3	91528.7	163030	219210	266034	315782	276937	0
% der ZK	100	1.42163	8.74713	35.8885	63.9244	85.9524	104.312	123.819	108.587
	0	0.985784	0.912529	0.641115	0.360756	0.140476	-0.0431233	-0.238186	-0.0858742

## Sheet: 6B Patient DAC 1
	DAC (µM)
Patient #1	ZK	5	1.25	0.3125	0.078125	0.0195312	0.00488281	0.0012207	0.000305176	Medium
	2.47452e+06	1.12445e+06	1.40977e+06	1.72049e+06	2161380	2.06562e+06	2390206	2425942	2452913	4333.67
ohne Medium	2470189	1.12012e+06	1405435	1716160	2.15705e+06	2061287	2.38587e+06	2.42161e+06	2.44858e+06	0
% der ZK	100	45.3454	56.8958	69.4748	87.3231	83.4465	96.5866	98.0333	99.1252
	0	0.546546	0.431042	0.305252	0.126769	0.165535	0.0341337	0.0196668	0.00874818
Patient #2	ZK	100	25	6.25	1.5625	0.390625	0.0976562	0.0244141	0.00610352	Medium
	547865	45661.3	184020	240455	328392	443376	550267	590044	672201	1494
ohne Medium	546371	44167.3	182526	238961	326898	441882	548773	588550	670707	0
% der ZK	100	8.08376	33.4069	43.736	59.8307	80.8757	100.44	107.72	122.757
	0	0.919162	0.665931	0.56264	0.401693	0.191243	-0.00439567	-0.0771978	-0.227566
Patient #3	ZK	20	5	1.25	0.3125	0.078125	0.0195312	0.00488281	0.0012207	Medium
	434155	176531	217541	258421	305375	340256	397912	220850	191985	421.333
ohne Medium	433734	176110	217120	258000	304954	339835	397491	220429	191564	0
% der ZK	100	40.6032	50.0583	59.4834	70.3089	78.3509	91.6439	50.8212	44.1662
	0	0.593968	0.499417	0.405166	0.296911	0.216491	0.0835612	0.491788	0.558338
Patient #4	ZK	100	25	6.25	1.5625	0.390625	0.0976562	0.0244141	0.00610352	Medium
	906544	177481	284258	323703	381082	448856	601174	676169	761062	1097.67
ohne Medium	905446	176384	283160	322605	379985	447758	600076	675071	759964	0
% der ZK	100	19.4803	31.273	35.6294	41.9666	49.4516	66.2741	74.5567	83.9326
	0	0.805197	0.68727	0.643706	0.580334	0.505484	0.337259	0.254433	0.160674
Patient #5	ZK	2.5	0.625	0.15625	0.0390625	0.00976562	0.00244141	0.000610352	0.000152588	Medium
	1092433	535290	699988	842287	1033057	1070642	1156494	1238103	1.01963e+06	2107
ohne Medium	1090326	533183	697881	840180	1030950	1068535	1154387	1235996	1.01753e+06	0
% der ZK	100	48.9013	64.0067	77.0577	94.5543	98.0014	105.875	113.36	93.323
	0	0.510987	0.359933	0.229423	0.0544571	0.0199858	-0.058754	-0.133602	0.0667696
Patient #6	ZK	25	6.25	1.5625	0.390625	0.0976562	0.0244141	0.00610352	0.00152588	Medium
	1260530	611267	644857	797450	981542	1.06321e+06	1.15826e+06	1280840	1.30274e+06	2866.67
ohne Medium	1.25766e+06	608400	641990	794584	978675	1060343	1.15539e+06	1.27797e+06	1299874	0
% der ZK	100	48.3755	51.0463	63.1794	77.817	84.3106	91.868	101.615	103.356
	0	0.516245	0.489537	0.368206	0.22183	0.156894	0.0813204	-0.016149	-0.0335628
Patient #7	ZK	50	12.5	3.125	0.78125	0.195312	0.0488281	0.012207	0.00305176	Medium
	494777	33791.3	39318	60840.3	120289	220416	318171	373928	304456	739.333
ohne Medium	494038	33052	38578.7	60101	119549	219677	317431	373189	303717	0
% der ZK	100	6.69017	7.80885	12.1653	24.1984	44.4655	64.2524	75.5385	61.4764
	0	0.933098	0.921912	0.878347	0.758016	0.555345	0.357476	0.244615	0.385236
Patient #8	ZK	80	20	5	1.25	0.3125	0.078125	0.0195312	0.00488281	Medium
	351708	72146.7	79836.3	93925.7	123558	156663	195429	191362	251294	570.333
ohne Medium	351138	71576.3	79266	93355.3	122987	156093	194859	190792	250724	0
% der ZK	100	20.3841	22.5741	26.5865	35.0254	44.4535	55.4936	54.3353	71.4033
	0	0.796159	0.774259	0.734135	0.649746	0.555465	0.445064	0.456647	0.285967
Patient #9	ZK	25	12.5	6.25	3.125	1.5625	0.78125	0.390625	0.195312	Medium
	27093	119.333	283	851	1809	4300	7317.33	11539	14759	63
ohne Medium	27030	56.3333	220	788	1746	4237	7254.33	11476	14696	0
% der ZK	100	0.20841	0.81391	2.91528	6.45949	15.6752	26.8381	42.4565	54.3692
	0	0.997916	0.991861	0.970847	0.935405	0.843248	0.731619	0.575435	0.456308
Patient #10	ZK	25	6.25	1.5625	0.390625	0.0976562	0.0244141	0.00610352	0.00152588	Medium
	283323	81885.7	117238	157533	209932	224056	277429	270717	274929	573
ohne Medium	282750	81312.7	116665	156960	209359	223483	276856	270144	274356	0
% der ZK	100	28.7578	41.2609	55.5121	74.0438	79.0393	97.9155	95.5416	97.0315
	0	0.712422	0.587391	0.444879	0.259562	0.209607	0.0208453	0.0445836	0.0296847
Patient #11	ZK	100	25	6.25	1.5625	0.390625	0.0976562	0.0244141	0.00610352	Medium
	103147	4822.67	6033.67	5734.67	9053	12101.3	27735	49507	61317.3	210.333
ohne Medium	102936	4612.33	5823.33	5524.33	8842.67	11891	27524.7	49296.7	61107	0
% der ZK	100	4.48076	5.65722	5.36675	8.59042	11.5518	26.7395	47.8904	59.3639
	0	0.955192	0.943428	0.946333	0.914096	0.884482	0.732605	0.521096	0.406361
Patient #12	ZK	100	25	6.25	1.5625	0.390625	0.0976562	0.0244141	0.00610352	Medium
	2621578	102554	359231	1196344	3657136	3.59304e+06	4.68322e+06	4.54467e+06	4.11908e+06	14294.7
ohne Medium	2.60728e+06	88259.3	344936	1.18205e+06	3.64284e+06	3.57875e+06	4.66892e+06	4.53037e+06	4.10479e+06	0
% der ZK	100	3.38511	13.2297	45.3364	139.718	137.26	179.072	173.758	157.435
	0	0.966149	0.867703	0.546636	-0.397179	-0.372596	-0.790723	-0.737584	-0.574354
Patient #13	ZK	100	25	6.25	1.5625	0.390625	0.0976562	0.0244141	0.00610352	Medium
	4401.67	1221	2038.67	3486	5765.67	8538	9193.67	8856	7564.33	56.6667
ohne Medium	4345	1164.33	1982	3429.33	5709	8481.33	9137	8799.33	7507.67	0
% der ZK	100	26.7971	45.6157	78.926	131.392	195.198	210.288	202.516	172.789
	0	0.732029	0.543843	0.21074	-0.313924	-0.951975	-1.10288	-1.02516	-0.727886

## Sheet: 6B Patient DAC 2
	DAC (µM)
Patient #14	ZK	25	6.25	1.5625	0.390625	0.0976562	0.0244141	0.00610352	0.00152588	Medium
	1171891	339833	718315	1018758	1.15498e+06	1.26498e+06	1.20807e+06	1280451	847104	1804.67
ohne Medium	1.17009e+06	338028	716510	1.01695e+06	1153172	1263177	1206263	1.27865e+06	845299	0
% der ZK	100	28.8892	61.2357	86.9127	98.5544	107.956	103.092	109.278	72.2424
	0	0.711108	0.387643	0.130873	0.0144556	-0.0795588	-0.0309179	-0.0927795	0.277576
Patient #15	ZK	100	25	6.25	1.5625	0.390625	0.0976562	0.0244141	0.00610352	Medium
	653542	279654	332403	428677	483611	554762	615589	652554	663667	1141
ohne Medium	652401	278513	331262	427536	482470	553621	614448	651413	662526	0
% der ZK	100	42.6905	50.7759	65.5327	73.953	84.8591	94.1826	99.8486	101.552
	0	0.573095	0.492241	0.344673	0.26047	0.151409	0.0581738	0.00151441	-0.0155191
Patient #16	ZK	100	25	6.25	1.5625	0.390625	0.0976562	0.0244141	0.00610352	Medium
	1.60172e+06	575443	1.03259e+06	1.52117e+06	1.53923e+06	1909008	1936855	1932299	1.9574e+06	3290.33
ohne Medium	1.59843e+06	572153	1.0293e+06	1.51788e+06	1.53594e+06	1.90572e+06	1.93356e+06	1.92901e+06	1.95411e+06	0
% der ZK	100	35.7947	64.3944	94.9606	96.0909	119.225	120.967	120.682	122.252
	0	0.642053	0.356056	0.0503939	0.0390909	-0.192245	-0.209667	-0.206817	-0.222523
Patient #17	ZK	100	25	6.25	1.5625	0.390625	0.0976562	0.0244141	0.00610352	Medium
	369735	145256	158170	218121	286208	336086	364455	387681	422968	738.667
ohne Medium	368996	144517	157432	217382	285470	335347	363717	386942	422229	0
% der ZK	100	39.1649	42.6648	58.9118	77.3638	90.8808	98.5692	104.863	114.426
	0	0.608351	0.573352	0.410882	0.226362	0.0911915	0.0143082	-0.0486346	-0.144263
Patient #18	ZK	100	25	6.25	1.5625	0.390625	0.0976562	0.0244141	0.00610352	Medium
	65443.3	27132.7	33404.7	45974	67172.7	65713.7	83528.7	91470.3	80004	160.333
ohne Medium	65283	26972.3	33244.3	45813.7	67012.3	65553.3	83368.3	91310	79843.7	0
% der ZK	100	41.316	50.9234	70.177	102.649	100.414	127.703	139.868	122.304
	0	0.58684	0.490766	0.29823	-0.0264898	-0.00414095	-0.27703	-0.39868	-0.223039
Patient #19	ZK	100	25	6.25	1.5625	0.390625	0.0976562	0.0244141	0.00610352	Medium
	489895	81784	85775.3	138648	285599	392798	451304	496738	566863	433.333
ohne Medium	489462	81350.7	85342	138215	285165	392365	450871	496305	566430	0
% der ZK	100	16.6204	17.4359	28.2382	58.261	80.1625	92.1157	101.398	115.725
	0	0.833796	0.825641	0.717618	0.41739	0.198375	0.0788431	-0.0139807	-0.157251
Patient #20	ZK	100	25	6.25	1.5625	0.390625	0.0976562	0.0244141	0.00610352	Medium
	1356894	671831	880772	1291873	1.37556e+06	1401020	1.43307e+06	1.3879e+06	1.27487e+06	814
ohne Medium	1356080	671017	879958	1291059	1.37474e+06	1400206	1.43226e+06	1.38709e+06	1.27406e+06	0
% der ZK	100	49.4821	64.8898	95.2052	101.376	103.254	105.618	102.287	93.9516
	0	0.505179	0.351102	0.0479478	-0.0137634	-0.0325394	-0.0561771	-0.0228671	0.0604844
Patient #21	ZK	100	25	6.25	1.5625	0.390625	0.0976562	0.0244141	0.00610352	Medium
	739400	185367	295137	405610	541694	628103	715997	740517	750196	1213.33
ohne Medium	738187	184154	293924	404397	540481	626890	714783	739304	748982	0
% der ZK	100	24.9468	39.817	54.7825	73.2174	84.9229	96.8296	100.151	101.462
	0	0.750532	0.60183	0.452175	0.267826	0.150771	0.0317043	-0.00151317	-0.0146241
Patient #22	ZK	100	25	6.25	1.5625	0.390625	0.0976562	0.0244141	0.00610352	Medium
	1183451	281546	591279	1.0644e+06	1299197	1319753	1.34723e+06	1.2673e+06	1252247	716
ohne Medium	1182735	280830	590563	1.06368e+06	1298481	1319037	1.34652e+06	1.26659e+06	1251531	0
% der ZK	100	23.7441	49.932	89.9343	109.786	111.524	113.848	107.09	105.817
	0	0.762559	0.50068	0.100657	-0.097863	-0.115243	-0.138478	-0.0708973	-0.0581669
Patient #23	ZK	10	2.5	0.625	0.15625	0.0390625	0.00976562	0.00244141	0.000610352	Medium
	1.15873e+06	366193	499505	735360	894555	1.07552e+06	1.13261e+06	1187527	1.31449e+06	1717.67
ohne Medium	1.15702e+06	364475	497787	733642	892838	1073801	1130894	1.18581e+06	1312769	0
% der ZK	100	31.5013	43.0234	63.4081	77.1673	92.8078	97.7423	102.489	113.462
	0	0.684987	0.569766	0.365919	0.228327	0.0719218	0.0225768	-0.0248862	-0.134616
Patient #24	ZK	100	25	6.25	1.5625	0.390625	0.0976562	0.0244141	0.00610352	Medium
	5753	2275.67	3753.33	4200.33	4891	5013.33	5623.67	5075	6797.33	487
ohne Medium	5266	1788.67	3266.33	3713.33	4404	4526.33	5136.67	4588	6310.33	0
% der ZK	100	33.9663	62.0268	70.5153	83.6308	85.9539	97.544	87.125	119.832
	0	0.660337	0.379732	0.294847	0.163692	0.140461	0.0245601	0.12875	-0.198316
Patient #25	ZK	200	50	12.5	3.125	0.78125	0.195312	0.0488281	0.012207	Medium
	502.667	208.667	170.667	283	281.333	645.333	550.333	1371	895	190
ohne Medium	312.667	18.6667	-19.3333	93	91.3333	455.333	360.333	1181	705	0
% der ZK	100	5.97015	-6.18337	29.7441	29.2111	145.629	115.245	377.719	225.48
	0	0.940299	1.06183	0.702559	0.707889	-0.45629	-0.152452	-2.77719	-1.2548
Patient #26	ZK	200	50	12.5	3.125	0.78125	0.195312	0.0488281	0.012207	Medium
	157212	15555	14154.7	15603.7	35633	67991.3	113172	153642	150512	196.667
ohne Medium	157015	15358.3	13958	15407	35436.3	67794.7	112976	153446	150316	0
% der ZK	100	9.78142	8.88958	9.81242	22.5687	43.1771	71.952	97.7265	95.7331
	0	0.902186	0.911104	0.901876	0.774313	0.568229	0.28048	0.0227345	0.0426689
Patient #27	ZK	80	20	5	1.25	0.3125	0.078125	0.0195312	0.00488281	Medium
	186411	68568.3	78272.7	101495	130763	169781	174501	201306	206733	231.667
ohne Medium	186179	68336.7	78041	101263	130531	169550	174269	201074	206502	0
% der ZK	100	36.7048	41.9171	54.3902	70.1105	91.0679	93.6029	108	110.915
	0	0.632952	0.580829	0.456098	0.298895	0.0893207	0.0639706	-0.0800035	-0.109155

## Sheet: 6C Patient AZA 1
	AZA (µM)
Patient #1	ZK	40	20	10	5	2.5	1.25	0.625	0.3125	Medium
	1508036	30560.7	201821	662273	1136006	1.30351e+06	1428459	1.44186e+06	1.48918e+06	2592.67
ohne Medium	1.50544e+06	27968	199228	659680	1.13341e+06	1.30092e+06	1.42587e+06	1.43927e+06	1.48658e+06	0
% der ZK	100	1.85779	13.2338	43.8197	75.2877	86.4145	94.714	95.6042	98.7472
	0	0.981422	0.867662	0.561803	0.247123	0.135855	0.0528595	0.0439583	0.0125283
Patient #2	ZK	200	50	12.5	3.125	0.78125	0.195312	0.0488281	0.012207	Medium
	521407	6715	16201	123402	413448	610798	649840	639387	667849	1639
ohne Medium	519768	5076	14562	121763	411809	609159	648201	637748	666210	0
% der ZK	100	0.97659	2.80164	23.4265	79.2295	117.198	124.71	122.699	128.175
	0	0.990234	0.971984	0.765735	0.207705	-0.171984	-0.247098	-0.226987	-0.281746
Patient #3	ZK	80	20	5	1.25	0.3125	0.078125	0.0195312	0.00488281	Medium
	396180	20554	35172	66486.7	96847	153270	226909	135259	182135	413.667
ohne Medium	395766	20140.3	34758.3	66073	96433.3	152856	226495	134845	181722	0
% der ZK	100	5.08895	8.78255	16.695	24.3663	38.6229	57.2295	34.0719	45.9164
	0	0.949111	0.912175	0.83305	0.756337	0.613771	0.427705	0.659281	0.540836
Patient #4	ZK	200	100	50	25	12.5	6.25	3.125	1.5625	Medium
	957126	3553.67	6480.67	12779.7	42764.7	146370	350815	591446	726580	1193.33
ohne Medium	955933	2360.33	5287.33	11586.3	41571.3	145176	349622	590252	725386	0
% der ZK	100	0.246914	0.553107	1.21204	4.34877	15.1869	36.5739	61.7462	75.8825
	0	0.997531	0.994469	0.98788	0.956512	0.848131	0.634261	0.382538	0.241175
Patient #5	ZK	100	25	6.25	1.5625	0.390625	0.0976562	0.0244141	0.00610352	Medium
	1064350	31341	63120.3	196964	646632	864915	1051201	1.17369e+06	996206	1954.67
ohne Medium	1.0624e+06	29386.3	61165.7	195010	644677	862960	1.04925e+06	1171736	994251	0
% der ZK	100	2.76605	5.75734	18.3557	60.6815	81.2278	98.7623	110.292	93.5858
	0	0.97234	0.942427	0.816443	0.393185	0.187722	0.0123767	-0.102919	0.0641422
Patient #6	ZK	100	25	6.25	1.5625	0.390625	0.0976562	0.0244141	0.00610352	Medium
	1.34372e+06	61556	516905	766602	1.18455e+06	1.34403e+06	1.40402e+06	1.42759e+06	1.45902e+06	2904
ohne Medium	1.34081e+06	58652	514001	763698	1.18165e+06	1.34112e+06	1.40111e+06	1.42469e+06	1.45611e+06	0
% der ZK	100	4.37436	38.335	56.9578	88.129	100.023	104.497	106.255	108.599
	0	0.956256	0.61665	0.430422	0.11871	-0.000230954	-0.0449712	-0.0625536	-0.0859931
Patient #7	ZK	80	20	5	1.25	0.3125	0.078125	0.0195312	0.00488281	Medium
	5.04966e+06	22408	215288	1.89315e+06	4.41381e+06	5.29455e+06	5.01708e+06	5168277	5.57611e+06	9585.33
ohne Medium	5.04007e+06	12822.7	205702	1.88357e+06	4404222	5284960	5.0075e+06	5.15869e+06	5566529	0
% der ZK	100	0.254414	4.08134	37.3719	87.3841	104.859	99.3537	102.354	110.445
	0	0.997456	0.959187	0.626281	0.126159	-0.0485879	0.0064634	-0.023535	-0.104454
Patient #8	ZK	80	20	5	1.25	0.3125	0.078125	0.0195312	0.00488281	Medium
	436369	2416.33	24048	142058	346638	442000	484488	535141	532433	1398.67
ohne Medium	434970	1017.67	22649.3	140659	345239	440602	483090	533742	531035	0
% der ZK	100	0.233962	5.2071	32.3376	79.3708	101.295	111.063	122.708	122.085
	0	0.99766	0.947929	0.676624	0.206292	-0.0129473	-0.110628	-0.227078	-0.220854
Patient #9	ZK	80	20	5	1.25	0.3125	0.078125	0.0195312	0.00488281	Medium
	21378.3	503	1420	11722.3	25330.3	29090.3	29907.7	30787	29160.7	90.6667
ohne Medium	21287.7	412.333	1329.33	11631.7	25239.7	28999.7	29817	30696.3	29070	0
% der ZK	100	1.93696	6.24462	54.6404	118.565	136.228	140.067	144.198	136.558
	0	0.98063	0.937554	0.453596	-0.185647	-0.362275	-0.40067	-0.441977	-0.365579
Patient #10	ZK	80	20	5	1.25	0.3125	0.078125	0.0195312	0.00488281	Medium
	286592	18633.3	45494	114497	224518	292852	318224	329503	329538	616.333
ohne Medium	285975	18017	44877.7	113881	223902	292235	317607	328887	328922	0
% der ZK	100	6.30019	15.6928	39.8218	78.2942	102.189	111.061	115.005	115.018
	0	0.936998	0.843072	0.601782	0.217058	-0.02189	-0.110611	-0.150054	-0.150176
Patient #11	ZK	80	20	5	1.25	0.3125	0.078125	0.0195312	0.00488281	Medium
	84024.3	317	6975.67	47390.7	74837.7	100209	112048	130513	122137	278
ohne Medium	83746.3	39	6697.67	47112.7	74559.7	99931	111770	130235	121859	0
% der ZK	100	0.0465692	7.99756	56.2564	89.0304	119.326	133.463	155.511	145.51
	0	0.999534	0.920024	0.437436	0.109696	-0.193258	-0.334626	-0.555113	-0.455097
Patient #12	ZK	100	25	6.25	1.5625	0.390625	0.0976562	0.0244141	0.00610352	Medium
	1.21676e+06	411454	509042	939072	1289201	1.11857e+06	1.97068e+06	1018812	1.08877e+06	15847.7
ohne Medium	1200915	395607	493194	923225	1.27335e+06	1.10273e+06	1.95483e+06	1.00296e+06	1.07293e+06	0
% der ZK	100	32.9421	41.0682	76.8768	106.032	91.8239	162.779	83.5167	89.3423
	0	0.670579	0.589318	0.231232	-0.0603193	0.0817611	-0.627787	0.164833	0.106577
Patient #13	ZK	80	20	5	1.25	0.3125	0.078125	0.0195312	0.00488281	Medium
	4882.33	867.333	2988.33	6633.67	7677	9885.33	8910.67	8973.33	8213.67	61.6667
ohne Medium	4820.67	805.667	2926.67	6572	7615.33	9823.67	8849	8911.67	8152	0
% der ZK	100	16.7128	60.7108	136.33	157.973	203.782	183.564	184.864	169.105
	0	0.832872	0.392892	-0.363297	-0.579726	-1.03782	-0.835638	-0.848638	-0.691052

## Sheet: 6C Patient AZA 2
	AZA (µM)
Patient #14	ZK	80	20	5	1.25	0.3125	0.078125	0.0195312	0.00488281	Medium
	1.34458e+06	12835.7	104331	644896	1.05773e+06	1314613	1.29816e+06	1062926	225620	1298.67
ohne Medium	1343286	11537	103033	643597	1056434	1.31331e+06	1.29687e+06	1.06163e+06	224321	0
% der ZK	100	0.858864	7.6702	47.9122	78.6455	97.7688	96.5443	79.0321	16.6994
	0	0.991411	0.923298	0.520878	0.213545	0.0223122	0.0345573	0.209679	0.833006
Patient #15	ZK	80	20	5	1.25	0.3125	0.078125	0.0195312	0.00488281	Medium
	628677	49328	166475	413175	544307	625956	697902	683235	708770	1110.33
ohne Medium	627567	48217.7	165364	412065	543197	624845	696791	682124	707660	0
% der ZK	100	7.68327	26.3501	65.6607	86.556	99.5663	111.031	108.693	112.762
	0	0.923167	0.736499	0.343393	0.13444	0.00433685	-0.110306	-0.0869347	-0.127625
Patient #16	ZK	80	20	5	1.25	0.3125	0.078125	0.0195312	0.00488281	Medium
	1802794	12239.7	98487	828882	1596544	1955319	2.00273e+06	1993283	2028042	3188.33
ohne Medium	1.79961e+06	9051.33	95298.7	825694	1.59336e+06	1.95213e+06	1.99954e+06	1.99009e+06	2.02485e+06	0
% der ZK	100	0.502962	5.29553	45.8819	88.5392	108.475	111.11	110.585	112.517
	0	0.99497	0.947045	0.541181	0.114608	-0.0847547	-0.111101	-0.10585	-0.125165
Patient #17	ZK	80	20	5	1.25	0.3125	0.078125	0.0195312	0.00488281	Medium
	418340	39388.3	192702	345149	414848	420063	481716	438993	451883	730
ohne Medium	417610	38658.3	191972	344419	414118	419333	480986	438263	451153	0
% der ZK	100	9.25703	45.9692	82.4738	99.1637	100.413	115.176	104.946	108.032
	0	0.90743	0.540308	0.175262	0.00836266	-0.00412586	-0.151759	-0.0494552	-0.0803205
Patient #18	ZK	80	20	5	1.25	0.3125	0.078125	0.0195312	0.00488281	Medium
	367545	13971.3	53038	123518	318984	371389	377807	402436	365091	585.333
ohne Medium	366959	13386	52452.7	122933	318399	370804	377222	401851	364505	0
% der ZK	100	3.64782	14.2939	33.5004	86.7668	101.048	102.797	109.508	99.3313
	0	0.963522	0.857061	0.664996	0.132332	-0.0104762	-0.0279659	-0.0950832	0.00668739
Patient #19	ZK	80	20	5	1.25	0.3125	0.078125	0.0195312	0.00488281	Medium
	543795	1627.67	5276.67	100891	406342	575334	587282	630035	629595	539.333
ohne Medium	543255	1088.33	4737.33	100351	405802	574795	586743	629496	629056	0
% der ZK	100	0.200336	0.872027	18.4722	74.6983	105.806	108.005	115.875	115.794
	0	0.997997	0.99128	0.815278	0.253017	-0.0580562	-0.0800501	-0.158748	-0.157937
Patient #20	ZK	80	20	5	1.25	0.3125	0.078125	0.0195312	0.00488281	Medium
	1.35828e+06	9285.33	26455.7	496254	1326221	1408568	1369324	1364892	1.2936e+06	602
ohne Medium	1.35768e+06	8683.33	25853.7	495652	1325619	1407966	1368722	1364290	1.29299e+06	0
% der ZK	100	0.639573	1.90426	36.5073	97.6388	103.704	100.814	100.487	95.2357
	0	0.993604	0.980957	0.634927	0.0236122	-0.0370407	-0.00813547	-0.00487107	0.0476427
Patient #21	ZK	80	20	5	1.25	0.3125	0.078125	0.0195312	0.00488281	Medium
	821244	10609.3	156735	444333	559164	679546	733555	793728	798305	1239.33
ohne Medium	820005	9370	155496	443094	557925	678307	732316	792488	797065	0
% der ZK	100	1.14268	18.9628	54.0355	68.0392	82.7199	89.3062	96.6443	97.2025
	0	0.988573	0.810372	0.459645	0.319608	0.172801	0.106938	0.0335567	0.027975
Patient #22	ZK	80	20	5	1.25	0.3125	0.078125	0.0195312	0.00488281	Medium
	321502	2588.33	37929	137893	371151	370767	402974	384986	335364	461.667
ohne Medium	321040	2126.67	37467.3	137431	370689	370305	402512	384524	334903	0
% der ZK	100	0.66243	11.6706	42.8082	115.465	115.345	125.378	119.774	104.318
	0	0.993376	0.883294	0.571918	-0.154652	-0.153454	-0.253776	-0.197745	-0.0431805
Patient #23	ZK	100	25	6.25	1.5625	0.390625	0.0976562	0.0244141	0.00610352	Medium
	1178503	7735.33	28702.7	314954	940497	1.24563e+06	1290574	1.29786e+06	1463334	1536.33
ohne Medium	1.17697e+06	6199	27166.3	313417	938961	1244097	1.28904e+06	1296325	1.4618e+06	0
% der ZK	100	0.526693	2.30817	26.6292	79.778	105.704	109.522	110.141	124.2
	0	0.994733	0.976918	0.733708	0.20222	-0.0570367	-0.0952202	-0.101412	-0.242004
Patient #24	ZK	100	25	6.25	1.5625	0.390625	0.0976562	0.0244141	0.00610352	Medium
	6621.67	725	770.667	793.667	2805.33	5556.33	5143	5232.67	5008.33	639
ohne Medium	5982.67	86	131.667	154.667	2166.33	4917.33	4504	4593.67	4369.33	0
% der ZK	100	1.43749	2.2008	2.58525	36.2102	82.193	75.2842	76.7829	73.0332
	0	0.985625	0.977992	0.974148	0.637898	0.17807	0.247158	0.232171	0.269668
Patient #25	ZK	80	20	5	1.25	0.3125	0.078125	0.0195312	0.00488281	Medium
	1024	256.667	241.333	316	786	1053	1310	1397.67	914	227.333
ohne Medium	796.667	29.3333	14	88.6667	558.667	825.667	1082.67	1170.33	686.667	0
% der ZK	100	3.68201	1.75732	11.1297	70.1255	103.64	135.9	146.904	86.1925
	0	0.96318	0.982427	0.888703	0.298745	-0.0364017	-0.358996	-0.469038	0.138075
Patient #26	ZK	80	20	5	1.25	0.3125	0.078125	0.0195312	0.00488281	Medium
	176779	1341	2426	48699.7	152581	203223	231804	209274	204076	266
ohne Medium	176513	1075	2160	48433.7	152315	202957	231538	209008	203810	0
% der ZK	100	0.609019	1.2237	27.4391	86.2909	114.981	131.173	118.409	115.464
	0	0.99391	0.987763	0.725609	0.137091	-0.149809	-0.311733	-0.184092	-0.154642
Patient #27	ZK	80	20	5	1.25	0.3125	0.078125	0.0195312	0.00488281	Medium
	237062	23273	50247.3	137427	195604	215018	254157	265292	270925	310
ohne Medium	236752	22963	49937.3	137117	195294	214708	253847	264982	270615	0
% der ZK	100	9.69917	21.0926	57.9157	82.4889	90.689	107.22	111.924	114.303
	0	0.903008	0.789074	0.420843	0.175111	0.09311	-0.0722034	-0.119236	-0.143031

## Sheet: 6D Patient A DAC
Zellen:	DAC (µM)
Patient A	ZK	5	1.25	0.3125	0.078125	0.0195312	0.00488281	0.0012207	0.000305176	Medium
	1317188	618278	758044	918920	1093928	1317083	1380737	1442249	1431978	2766
ohne Medium	1314422	615512	755278	916154	1091162	1314317	1377971	1439483	1429212	0
% der ZK	100	46.8276	57.4608	69.7001	83.0146	99.992	104.835	109.515	108.733
	0	0.531724	0.425392	0.302999	0.169854	7.9883e-05	-0.0483475	-0.0951452	-0.0873312
Patient A	ZK	5	1.25	0.3125	0.078125	0.0195312	0.00488281	0.0012207	0.000305176	Medium
	1923160	861937	1152759	1470295	1744349	1888981	1960630	1845622	2168563	3340
ohne Medium	1919820	858597	1149419	1466955	1741009	1885641	1957290	1842282	2165223	0
% der ZK	100	44.7228	59.8712	76.4111	90.6861	98.2197	101.952	95.9612	112.783
	0	0.552772	0.401288	0.235889	0.0931395	0.0178032	-0.0195175	0.0403882	-0.127826
Patient A	ZK	5	1.25	0.3125	0.078125	0.0195312	0.00488281	0.0012207	0.000305176	Medium
	2527205	1236729	1634697	1920992	2384451	2108331	2530174	2492421	2497604	5061
ohne Medium	2522144	1231668	1629636	1915931	2379390	2103270	2525113	2487360	2492543	0
% der ZK	100	48.8342	64.6131	75.9644	94.34	83.3921	100.118	98.6209	98.8264
	0	0.511658	0.353869	0.240356	0.0566003	0.166079	-0.00117717	0.0137914	0.0117364
Patient A	ZK	5	1.25	0.3125	0.078125	0.0195312	0.00488281	0.0012207	0.000305176	Medium	VPR
	1037757	497930	659900	764760	971325	1123774	1259816	1266645	1268380	2821
ohne Medium	1034936	495109	657079	761939	968504	1120953	1256995	1263824	1265559	0
% der ZK	100	47.8396	63.4898	73.6218	93.5811	108.311	121.456	122.116	122.284
	0	0.521604	0.365102	0.263782	0.0641895	-0.0831134	-0.214563	-0.221162	-0.222838
Patient A	ZK	5	1.25	0.3125	0.078125	0.0195312	0.00488281	0.0012207	0.000305176	Medium	VPR
	950616	511846	654127	786876	951036	1081695	1216079	1254651	1296248	3563
ohne Medium	947053	508283	650564	783313	947473	1078132	1212516	1251088	1292685	0
% der ZK	100	53.67	68.6935	82.7106	100.044	113.841	128.03	132.103	136.496
	0	0.4633	0.313065	0.172894	-0.000443481	-0.138407	-0.280304	-0.321033	-0.364955
Patient A	ZK	5	1.25	0.3125	0.078125	0.0195312	0.00488281	0.0012207	0.000305176	Medium	VPR
	1093848	549875	794268	752839	925390	1047718	1175810	1232133	1213155	2562
ohne Medium	1091286	547313	791706	750277	922828	1045156	1173248	1229571	1210593	0
% der ZK	100	50.153	72.548	68.7516	84.5634	95.7729	107.511	112.672	110.933
	0	0.49847	0.27452	0.312484	0.154366	0.0422712	-0.0751059	-0.126717	-0.109327
Patient A	ZK	5	1.25	0.3125	0.078125	0.0195312	0.00488281	0.0012207	0.000305176	Medium	VPX
	1470898	498953	668593	911849	892180	1269165	1364102	1586349	1555796	3496
ohne Medium	1467402	495457	665097	908353	888684	1265669	1360606	1582853	1552300	0
% der ZK	100	33.7642	45.3248	61.9021	60.5617	86.2524	92.7221	107.868	105.786
	0	0.662358	0.546752	0.380979	0.394383	0.137476	0.072779	-0.0786771	-0.057856
Patient A	ZK	5	1.25	0.3125	0.078125	0.0195312	0.00488281	0.0012207	0.000305176	Medium	VPX
	1498648	541308	669306	958755	833861	1175101	1346073	1561544	1559707	3356
ohne Medium	1495292	537952	665950	955399	830505	1171745	1342717	1558188	1556351	0
% der ZK	100	35.9764	44.5365	63.8938	55.5413	78.3623	89.7963	104.206	104.083
	0	0.640236	0.554635	0.361062	0.444587	0.216377	0.102037	-0.0420627	-0.0408342
Patient A	ZK	5	1.25	0.3125	0.078125	0.0195312	0.00488281	0.0012207	0.000305176	Medium	VPX
	1478570	487525	696068	845950	839759	1150156	1338385	1455066	1430597	2738
ohne Medium	1475832	484787	693330	843212	837021	1147418	1335647	1452328	1427859	0
% der ZK	100	32.8484	46.9789	57.1347	56.7152	77.7472	90.5013	98.4074	96.7494
	0	0.671516	0.530211	0.428653	0.432848	0.222528	0.0949871	0.0159259	0.0325057

## Sheet: 6D Patient B DAC
Zellen:	DAC (µM)
Patient B	ZK	100	25	6.25	1.5625	0.390625	0.0976562	0.0244141	0.00610352	Medium
	544339	51245	179499	248226	323704	431325	536973	573136	668414	1256
ohne Medium	543083	49989	178243	246970	322448	430069	535717	571880	667158	0
% der ZK	100	9.20467	32.8206	45.4756	59.3736	79.1903	98.6437	105.303	122.846
	0	0.907953	0.671794	0.545244	0.406264	0.208097	0.0135633	-0.053025	-0.228464
Patient B	ZK	100	25	6.25	1.5625	0.390625	0.0976562	0.0244141	0.00610352	Medium
	545822	46139	188686	232426	319633	451369	548921	601989	692178	1646
ohne Medium	544176	44493	187040	230780	317987	449723	547275	600343	690532	0
% der ZK	100	8.17622	34.3712	42.4091	58.4346	82.6429	100.569	110.321	126.895
	0	0.918238	0.656288	0.575909	0.415654	0.173571	-0.00569485	-0.103215	-0.26895
Patient B	ZK	100	25	6.25	1.5625	0.390625	0.0976562	0.0244141	0.00610352	Medium
	553435	39600	183874	240713	341838	447433	564907	595007	656010	1580
ohne Medium	551855	38020	182294	239133	340258	445853	563327	593427	654430	0
% der ZK	100	6.88949	33.033	43.3326	61.6571	80.7917	102.079	107.533	118.587
	0	0.931105	0.66967	0.566674	0.383429	0.192083	-0.0207881	-0.0753314	-0.185873
Patient B	ZK	100	25	6.25	1.5625	0.390625	0.0976562	0.0244141	0.00610352	Medium	VPR
	496644	38124	186824	215756	278872	423009	493903	548145	616769	1135
ohne Medium	495509	36989	185689	214621	277737	421874	492768	547010	615634	0
% der ZK	100	7.46485	37.4744	43.3132	56.0508	85.1395	99.4468	110.394	124.243
	0	0.925352	0.625256	0.566868	0.439492	0.148605	0.00553169	-0.103936	-0.242427
Patient B	ZK	100	25	6.25	1.5625	0.390625	0.0976562	0.0244141	0.00610352	Medium	VPR
	505687	32504	179262	224048	312916	379523	495300	585513	606708	1272
ohne Medium	504415	31232	177990	222776	311644	378251	494028	584241	605436	0
% der ZK	100	6.19173	35.2864	44.1652	61.7833	74.9881	97.9408	115.825	120.027
	0	0.938083	0.647136	0.558348	0.382167	0.250119	0.0205922	-0.158255	-0.200274
Patient B	ZK	100	25	6.25	1.5625	0.390625	0.0976562	0.0244141	0.00610352	Medium	VPR
	527165	44142	205682	247236	323432	416980	529968	587536	633831	1400
ohne Medium	525765	42742	204282	245836	322032	415580	528568	586136	632431	0
% der ZK	100	8.12949	38.8542	46.7578	61.2502	79.0429	100.533	111.483	120.288
	0	0.918705	0.611458	0.532422	0.387498	0.209571	-0.00533128	-0.114825	-0.202878
Patient B	ZK	100	25	6.25	1.5625	0.390625	0.0976562	0.0244141	0.00610352	Medium	VPX
	521431	36683	138571	184651	263603	354647	417464	482491	573281	1178
ohne Medium	520253	35505	137393	183473	262425	353469	416286	481313	572103	0
% der ZK	100	6.82456	26.4089	35.2661	50.4418	67.9418	80.0161	92.5152	109.966
	0	0.931754	0.735911	0.647339	0.495582	0.320582	0.199839	0.0748482	-0.099663
Patient B	ZK	100	25	6.25	1.5625	0.390625	0.0976562	0.0244141	0.00610352	Medium	VPX
	520329	34925	150584	183795	246428	346892	441902	543864	603940	1407
ohne Medium	518922	33518	149177	182388	245021	345485	440495	542457	602533	0
% der ZK	100	6.45916	28.7475	35.1475	47.2173	66.5774	84.8866	104.535	116.112
	0	0.935408	0.712525	0.648525	0.527827	0.334226	0.151134	-0.0453536	-0.161124
Patient B	ZK	100	25	6.25	1.5625	0.390625	0.0976562	0.0244141	0.00610352	Medium	VPX
	546090	32058	152868	194910	268262	357839	483581	540636	554419	1521
ohne Medium	544569	30537	151347	193389	266741	356318	482060	539115	552898	0
% der ZK	100	5.60755	27.7921	35.5123	48.982	65.4312	88.5214	98.9985	101.529
	0	0.943924	0.722079	0.644877	0.51018	0.345688	0.114786	0.0100153	-0.0152947

## Sheet: 6D Patient C DAC
Zellen:	DAC (µM)
Patient C siCTRL	ZK	20	5	1.25	0.3125	0.078125	0.0195312	0.00488281	0.0012207	Medium
	268906	110533	161620	162204	170260	220813	120709	250526	256648	478
ohne Medium	268428	110055	161142	161726	169782	220335	120231	250048	256170	0
% der ZK	100	40.9998	60.0317	60.2493	63.2505	82.0835	44.7908	93.1527	95.4334
	0	0.590002	0.399683	0.397507	0.367495	0.179165	0.552092	0.0684727	0.0456659
Patient C siCTRL	ZK	20	5	1.25	0.3125	0.078125	0.0195312	0.00488281	0.0012207	Medium
	286789	108359	144258	167274	187636	208699	120780	246396	266710	508
ohne Medium	286281	107851	143750	166766	187128	208191	120272	245888	266202	0
% der ZK	100	37.6731	50.2129	58.2526	65.3651	72.7226	42.0119	85.8904	92.9863
	0	0.623269	0.497871	0.417474	0.346349	0.272774	0.579881	0.141096	0.0701374
Patient C siCTRL	ZK	20	5	1.25	0.3125	0.078125	0.0195312	0.00488281	0.0012207	Medium
	292559	119108	148612	163239	185693	192109	125510	256183	273119	538
ohne Medium	292021	118570	148074	162701	185155	191571	124972	255645	272581	0
% der ZK	100	40.6032	50.7066	55.7155	63.4047	65.6018	42.7956	87.5434	93.3429
	0	0.593968	0.492934	0.442845	0.365953	0.343982	0.572044	0.124566	0.0665706
Patient C siSAMHD1	ZK	20	5	1.25	0.3125	0.078125	0.0195312	0.00488281	0.0012207	Medium
	410799	154602	197244	221626	254146	293961	333722	371658	387717	914
ohne Medium	409885	153688	196330	220712	253232	293047	332808	370744	386803	0
% der ZK	100	37.4954	47.8988	53.8473	61.7812	71.4949	81.1955	90.4507	94.3687
	0	0.625046	0.521012	0.461527	0.382188	0.285051	0.188045	0.0954926	0.0563134
Patient C	ZK	20	5	1.25	0.3125	0.078125	0.0195312	0.00488281	0.0012207	Medium
	428895	158066	203522	212767	254092	283022	324373	349494	364927	641
ohne Medium	428254	157425	202881	212126	253451	282381	323732	348853	364286	0
% der ZK	100	36.7597	47.374	49.5328	59.1824	65.9377	75.5935	81.4594	85.0631
	0	0.632403	0.52626	0.504672	0.408176	0.340623	0.244065	0.185406	0.149369
Patient C	ZK	20	5	1.25	0.3125	0.078125	0.0195312	0.00488281	0.0012207	Medium
	414232	164900	184314	208488	247042	274475	332716	349056	371454	729
ohne Medium	413503	164171	183585	207759	246313	273746	331987	348327	370725	0
% der ZK	100	39.7025	44.3975	50.2436	59.5674	66.2017	80.2865	84.2381	89.6547
	0	0.602975	0.556025	0.497564	0.404326	0.337983	0.197135	0.157619	0.103453

## Sheet: 6D Patient D DAC
Zellen:	DAC (µM)
Patient D siCTRL	ZK	200	50	12.5	3.125	0.78125	0.195312	0.0488281	0.012207	Medium
	109361	5125	6338	6344	9285	12359	29037	55531	70667	244
ohne Medium	109117	4881	6094	6100	9041	12115	28793	55287	70423	0
% der ZK	100	4.47318	5.58483	5.59033	8.2856	11.1028	26.3873	50.6676	64.539
	0	0.955268	0.944152	0.944097	0.917144	0.888972	0.736127	0.493324	0.35461
Patient D siCTRL	ZK	200	50	12.5	3.125	0.78125	0.195312	0.0488281	0.012207	Medium
	100435	5146	6576	5737	9353	12621	29751	51314	63625	223
ohne Medium	100212	4923	6353	5514	9130	12398	29528	51091	63402	0
% der ZK	100	4.91259	6.33956	5.50234	9.11069	12.3718	29.4655	50.9829	63.2679
	0	0.950874	0.936604	0.944977	0.908893	0.876282	0.705345	0.490171	0.367321
Patient D siCTRL	ZK	200	50	12.5	3.125	0.78125	0.195312	0.0488281	0.012207	Medium
	99644	4197	5187	5123	8521	11324	24417	41676	49660	164
ohne Medium	99480	4033	5023	4959	8357	11160	24253	41512	49496	0
% der ZK	100	4.05408	5.04926	4.98492	8.40068	11.2183	24.3798	41.729	49.7547
	0	0.959459	0.949507	0.950151	0.915993	0.887817	0.756202	0.58271	0.502453
Patient D siSAMHD1	ZK	200	50	12.5	3.125	0.78125	0.195312	0.0488281	0.012207	Medium
	208547	5626	9765	9254	11510	19035	47159	80051	99793	290
ohne Medium	208257	5336	9475	8964	11220	18745	46869	79761	99503	0
% der ZK	100	2.56222	4.54967	4.3043	5.38757	9.0009	22.5054	38.2993	47.7789
	0	0.974378	0.954503	0.956957	0.946124	0.909991	0.774946	0.617007	0.522211
Patient D siSAMHD1	ZK	200	50	12.5	3.125	0.78125	0.195312	0.0488281	0.012207	Medium
	193091	3742	9600	7495	10455	15191	34004	71032	83522	212
ohne Medium	192879	3530	9388	7283	10243	14979	33792	70820	83310	0
% der ZK	100	1.83016	4.8673	3.77594	5.31058	7.76601	17.5198	36.7173	43.1929
	0	0.981698	0.951327	0.962241	0.946894	0.92234	0.824802	0.632827	0.568071
Patient D siSAMHD1	ZK	200	50	12.5	3.125	0.78125	0.195312	0.0488281	0.012207	Medium
	240230	5900	8955	10865	12232	18571	45996	77573	109242	369
ohne Medium	239861	5531	8586	10496	11863	18202	45627	77204	108873	0
% der ZK	100	2.30592	3.57957	4.37587	4.94578	7.58856	19.0223	32.187	45.39
	0	0.976941	0.964204	0.956241	0.950542	0.924114	0.809777	0.67813	0.5461

[truncated: 6 more sheets: 6E Patient A AZA , 6E Patient B AZA, 6E Patient C AZA, 6E Patient D AZA, 6F Patient B Dauno, 6G Patient C Dauno]
