# Supplementary material for: Selective inactivation of hypomethylating agents by SAMHD1 provides a rationale for therapeutic stratification in AML
Source: Nat Commun. 2019 Aug 2;10:3475. doi: 10.1038/s41467-019-11413-4 (PMC6677770; doi:10.1038/s41467-019-11413-4)
Supplement: Supplementary file 6 — Source Data [file 41467_2019_11413_MOESM6_ESM.zip › Source Data_Figure 5.xlsx]

## Sheet: THP-1 Decitabine
THP-1 control (Vehicle)	Overall survival
Maus 1	58
Maus 2	47
Maus 3	62
Maus 4	41
Maus 5	56
Maus 6	47
Maus 7	52
Maus 8	42
Maus 9	36
Maus 10	-
	48
THP-1 control (Decitabine)
Maus 1	62
Maus 2	41
Maus 3	-
Maus 4	46
Maus 5	49
Maus 6	43
Maus 7	40
Maus 8	39
Maus 9	50
Maus 10	54
	47.1111
THP-1 SAMHD1 ko (Vehicle)
Maus 1	44
Maus 2	46
Maus 3	52
Maus 4	65
Maus 5	56
Maus 6	-
Maus 7	46
Maus 8	42
Maus 9	51
Maus 10	39
	49
THP-1 SAMHD1 ko (Decitabine)
Maus 1	64
Maus 2	69
Maus 3	83
Maus 4	70
Maus 5	-
Maus 6	69
Maus 7	75
Maus 8	72
Maus 9	63
Maus 10	59
	67.25

## Sheet: THP-1 Azacitidine
THP-1 control (Vehicle)	Overall survival
Maus 1	29
Maus 2	31
Maus 3	33			Comparison of Survival Curves
Maus 4	35
Maus 5	38			Log-rank (Mantel-Cox) test
Maus 6	39			Chi square	0.07102
Maus 7	45			df	1
Maus 8	47			P value	0.7899
Maus 9	50			P value summary	ns
Maus 10	51			Are the survival curves sig different?	No
	39.8
THP-1 control (Azacitdine)				Gehan-Breslow-Wilcoxon test
				Chi square	0.03069
Maus 1	50			df	1
Maus 2	52			P value	0.8609
Maus 4	53			P value summary	ns
Maus 5	57			Are the survival curves sig different?	No
Maus 6	58
Maus 7	63			Median survival
Maus 8	64			THP-1 control (Azacitdine)	58
Maus 9	68			THP-1 SAMHD1 ko (Azacitidine)	61
Maus 10	77			Ratio (and its reciprocal)	0.9508	1.052
	60.2222			95% CI of ratio	0.3774 to 2.395	0.4175 to 2.650
				Hazard Ratio (Mantel-Haenszel)	A/B	B/A
				Ratio (and its reciprocal)	1.144	0.874
				95% CI of ratio	0.4249 to 3.081	0.3246 to 2.353
				Hazard Ratio (logrank)	A/B	B/A
				Ratio (and its reciprocal)	1.124	0.8893
				95% CI of ratio	0.4535 to 2.887	0.3464 to 2.205
THP-1 SAMHD1 ko (Vehicle)
Maus 1	30
Maus 2	32
Maus 3	33
Maus 4	41
Maus 5	44
Maus 7	44
Maus 8	49
Maus 9	49
Maus 10	50
	41.3333
THP-1 SAMHD1 ko (Azacitidine)
Maus 1	58
Maus 2	49
Maus 3	52
Maus 4	57
Maus 5	61
Maus 6	63
Maus 7	64
Maus 8	67
Maus 9	79
Maus 10	-
	61.1111

## Sheet: HEL Decitabine
HEL control (Vehicle)	Overall survival
Maus 1	24
Maus 2	28		Comparison of Survival Curves
Maus 3	33
Maus 4	36		Log-rank (Mantel-Cox) test
Maus 5	36		Chi square	10.24
Maus 6	36		df	1
Maus 7	41		P value	0.0014
Maus 8	43		P value summary	**
Maus 9	45		Are the survival curves sig different?	Yes
	38.5714
HEL control (Decitabine)			Gehan-Breslow-Wilcoxon test
			Chi square	8.353
Maus 1	35		df	1
Maus 2	44		P value	0.0039
Maus 4	47		P value summary	**
Maus 5	49		Are the survival curves sig different?	Yes
Maus 6	51
Maus 7	54		Median survival
Maus 8	57		HEL control (Decitabine)	51
Maus 9	59		HEL SAMHD1 (Decitabine)	39
Maus 10	60		Ratio (and its reciprocal)	1.308	0.7647
	50.6667		95% CI of ratio	0.5191 to 3.294	0.3035 to 1.926
			Hazard Ratio (Mantel-Haenszel)	A/B	B/A
			Ratio (and its reciprocal)	0.1295	7.723
			95% CI of ratio	0.03702 to 0.4528	2.208 to 27.01
			Hazard Ratio (logrank)	A/B	B/A
			Ratio (and its reciprocal)	0.2848	3.511
			95% CI of ratio	0.04258 to 0.3937	2.540 to 23.49
HEL SAMHD1 (Vehicle)
Maus 1	29
Maus 2	30
Maus 3	33
Maus 4	35
Maus 5	36
Maus 7	44
Maus 8	46
Maus 9	49
Maus 10	-
	37.75
HEL SAMHD1 (Decitabine)
Maus 1	23
Maus 2	30
Maus 3	33
Maus 4	38
Maus 6	39
Maus 7	42
Maus 8	44
Maus 9	46
Maus 10	48
	45

## Sheet: HEL Azacitidine
HEL control (Vehicle)	Overall survival
				Comparison of Survival Curves
Maus 1	23
Maus 2	26			Log-rank (Mantel-Cox) test
Maus 3	32			Chi square	0.6412
Maus 4	32			df	1
Maus 5	35			P value	0.4233
Maus 6	37			P value summary	ns
Maus 7	41			Are the survival curves sig different?	No
Maus 8	48
Maus 9	51			Gehan-Breslow-Wilcoxon test
Maus 10	-			Chi square	0.1236
	36.1111			df	1
HEL control (Azacitdine)				P value	0.7252
				P value summary	ns
Maus 1	33			Are the survival curves sig different?	No
Maus 2	43
Maus 4	47			Median survival
Maus 5	49			HEL control (Azacitdine)	51
Maus 6	51			HEL SAMHD1 (Azacitidine)	51
Maus 7	51			Ratio (and its reciprocal)	1	1
Maus 8	54			95% CI of ratio	0.3969 to 2.519	0.3969 to 2.519
Maus 9	57
Maus 10	60			Hazard Ratio (Mantel-Haenszel)	A/B	B/A
	49.4444			Ratio (and its reciprocal)	1.535	0.6515
				95% CI of ratio	0.5378 to 4.381	0.2283 to 1.859
				Hazard Ratio (logrank)	A/B	B/A
				Ratio (and its reciprocal)	1.399	0.7148
				95% CI of ratio	0.6014 to 3.918	0.2553 to 1.663
HEL SAMHD1 (Vehicle)
Maus 1	21
Maus 2	29
Maus 3	32
Maus 4	33
Maus 5	39
Maus 7	46
Maus 8	46
Maus 9	49
Maus 10	-
	36.875
HEL SAMHD1 (Azacitidine)
Maus 1	39
Maus 2	39
Maus 3	44
Maus 4	49
Maus 5	51
Maus 6	54
Maus 7	57
Maus 8	63
Maus 9	65
Maus 10	-
	51.2222
