# Supplementary material for: Selective inactivation of hypomethylating agents by SAMHD1 provides a rationale for therapeutic stratification in AML
Source: Nat Commun. 2019 Aug 2;10:3475. doi: 10.1038/s41467-019-11413-4 (PMC6677770; doi:10.1038/s41467-019-11413-4)
Supplement: Supplementary file 6 — Source Data [file 41467_2019_11413_MOESM6_ESM.zip › Source Data_Figure 3.xls]

## Sheet: 3A DAC SAMHD1 KO
Zellen:	DAC
	10µg
THP-1 SAMHD1 KO	ZK	10	2.5	0.625	0.15625	0.0390625	0.00976562	0.00244141	0.000610352	Medium
	0.523	0.1817	0.1692	0.1897	0.2859	0.4263	0.4675	0.5104	0.5237	0.1199
ohne Medium	0.4031	0.0618	0.0493	0.0698	0.166	0.3064	0.3476	0.3905	0.4038	0
% der ZK	100	15.3312	12.2302	17.3158	41.1808	76.0109	86.2317	96.8742	100.174
	0	0.846688	0.877698	0.826842	0.588192	0.239891	0.137683	0.0312578	-0.00173654
THP-1 SAMHD1 KO	ZK	10	2.5	0.625	0.15625	0.0390625	0.00976562	0.00244141	0.000610352	Medium
	0.4986	0.1761	0.1732	0.1856	0.2812	0.4029	0.452	0.501	0.5097	0.1137
ohne Medium	0.3849	0.0624	0.0595	0.0719	0.1675	0.2892	0.3383	0.3873	0.396	0
% der ZK	100	16.212	15.4586	18.6802	43.5178	75.1364	87.893	100.624	102.884
	0	0.83788	0.845414	0.813198	0.564822	0.248636	0.12107	-0.00623539	-0.0288387
THP-1 SAMHD1 KO	ZK	10	2.5	0.625	0.15625	0.0390625	0.00976562	0.00244141	0.000610352	Medium
	0.5166	0.1859	0.1726	0.1879	0.2805	0.4037	0.4744	0.4924	0.4994	0.114
ohne Medium	0.4026	0.0719	0.0586	0.0739	0.1665	0.2897	0.3604	0.3784	0.3854	0
% der ZK	100	17.8589	14.5554	18.3557	41.3562	71.9573	89.5181	93.9891	95.7278
	0	0.821411	0.854446	0.816443	0.586438	0.280427	0.104819	0.0601093	0.0427223
THP-1 SAMHD1 Ctr.	ZK	10	2.5	0.625	0.15625	0.0390625	0.00976562	0.00244141	0.000610352	Medium
	0.4578	0.2234	0.2569	0.2942	0.3833	0.4094	0.4221	0.4657	0.4569	0.1195
ohne Medium	0.3383	0.1039	0.1374	0.1747	0.2638	0.2899	0.3026	0.3462	0.3374	0
% der ZK	100	30.7124	40.6148	51.6406	77.9781	85.6932	89.4472	102.335	99.734
	0	0.692876	0.593852	0.483594	0.220219	0.143068	0.105528	-0.0233521	0.00266036
THP-1 SAMHD1 Ctr.	ZK	10	2.5	0.625	0.15625	0.0390625	0.00976562	0.00244141	0.000610352	Medium
	0.4385	0.2213	0.2567	0.2899	0.3829	0.4026	0.4201	0.4589	0.4356	0.115
ohne Medium	0.3235	0.1063	0.1417	0.1749	0.2679	0.2876	0.3051	0.3439	0.3206	0
% der ZK	100	32.8594	43.8022	54.0649	82.813	88.9026	94.3122	106.306	99.1036
	0	0.671406	0.561978	0.459351	0.17187	0.110974	0.0568779	-0.0630603	0.00896445
THP-1 SAMHD1 Ctr.	ZK	10	2.5	0.625	0.15625	0.0390625	0.00976562	0.00244141	0.000610352	Medium
	0.4453	0.2284	0.2646	0.2936	0.3916	0.4034	0.4302	0.4415	0.4413	0.1174
ohne Medium	0.3279	0.111	0.1472	0.1762	0.2742	0.286	0.3128	0.3241	0.3239	0
% der ZK	100	33.8518	44.8917	53.7359	83.6231	87.2217	95.3949	98.8411	98.7801
	0	0.91074	0.713491	0.484928	0.163301	0.0813579	0.0831138	0.0839918	0.200761

## Sheet: 3A DAC THP-1 Vpx
Zellen:	DAC
	10µg
THP-1	ZK	10	2.5	0.625	0.15625	0.0390625	0.00976562	0.00244141	0.000610352	Medium
	0.4102	0.2083	0.2447	0.2587	0.325	0.3783	0.4214	0.4512	0.4418	0.1462
ohne Medium	0.264	0.0621	0.0985	0.1125	0.1788	0.2321	0.2752	0.305	0.2956	0
% der ZK	100	23.5227	37.3106	42.6136	67.7273	87.9167	104.242	115.53	111.97
	0	0.764773	0.626894	0.573864	0.322727	0.120833	-0.0424242	-0.155303	-0.119697
THP-1	ZK	10	2.5	0.625	0.15625	0.0390625	0.00976562	0.00244141	0.000610352	Medium
	0.37	0.1966	0.2149	0.267	0.3069	0.3437	0.3832	0.3987	0.3858	0.1358
ohne Medium	0.2342	0.0608	0.0791	0.1312	0.1711	0.2079	0.2474	0.2629	0.25	0
% der ZK	100	25.9607	33.7746	56.0205	73.0572	88.7703	105.636	112.254	106.746
	0	0.740393	0.662254	0.439795	0.269428	0.112297	-0.0563621	-0.122545	-0.0674637
THP-1	ZK	10	2.5	0.625	0.15625	0.0390625	0.00976562	0.00244141	0.000610352	Medium
	0.3689	0.1893	0.2209	0.2516	0.3144	0.3422	0.3845	0.4062	0.3824	0.1414
ohne Medium	0.2275	0.0479	0.0795	0.1102	0.173	0.2008	0.2431	0.2648	0.241	0
% der ZK	100	21.0549	34.9451	48.4396	76.044	88.2637	106.857	116.396	105.934
	0	0.789451	0.650549	0.515604	0.23956	0.117363	-0.0685714	-0.163956	-0.0593407
THP-1 Vpr	ZK	10	2.5	0.625	0.15625	0.0390625	0.00976562	0.00244141	0.000610352	Medium
	0.3635	0.2014	0.2083	0.2207	0.2712	0.3196	0.3473	0.3467	0.3582	0.1276
ohne Medium	0.2359	0.0738	0.0807	0.0931	0.1436	0.192	0.2197	0.2191	0.2306	0
% der ZK	100	31.2844	34.2094	39.4659	60.8733	81.3904	93.1327	92.8783	97.7533
	0	0.687156	0.657906	0.605341	0.391267	0.186096	0.0686732	0.0712166	0.0224671
THP-1 Vpr	ZK	10	2.5	0.625	0.15625	0.0390625	0.00976562	0.00244141	0.000610352	Medium
	0.3541	0.2033	0.2151	0.2291	0.2775	0.3217	0.3499	0.3729	0.3704	0.122
ohne Medium	0.2321	0.0813	0.0931	0.1071	0.1555	0.1997	0.2279	0.2509	0.2484	0
% der ZK	100	35.028	40.112	46.1439	66.997	86.0405	98.1904	108.1	107.023
	0	0.64972	0.59888	0.538561	0.33003	0.139595	0.0180956	-0.0809996	-0.0702283
THP-1 Vpr	ZK	10	2.5	0.625	0.15625	0.0390625	0.00976562	0.00244141	0.000610352	Medium
	0.3737	0.1931	0.2176	0.2379	0.3031	0.3405	0.3745	0.3942	0.3628	0.1175
ohne Medium	0.2562	0.0756	0.1001	0.1204	0.1856	0.223	0.257	0.2767	0.2453	0
% der ZK	100	29.5082	39.071	46.9945	72.4434	87.0414	100.312	108.002	95.7455
	0	0.704918	0.60929	0.530055	0.275566	0.129586	-0.00312256	-0.0800156	0.0425449
THP-1 Vpx	ZK	10	2.5	0.625	0.15625	0.0390625	0.00976562	0.00244141	0.000610352	Medium
	0.3839	0.1844	0.2041	0.2043	0.2631	0.3111	0.3477	0.3584	0.3962	0.1513
ohne Medium	0.2326	0.0331	0.0528	0.053	0.1118	0.1598	0.1964	0.2071	0.2449	0
% der ZK	100	14.2304	22.6999	22.7859	48.0653	68.7016	84.4368	89.037	105.288
	0	0.857696	0.773001	0.772141	0.519347	0.312984	0.155632	0.10963	-0.0528805
THP-1 Vpx	ZK	10	2.5	0.625	0.15625	0.0390625	0.00976562	0.00244141	0.000610352	Medium
	0.3785	0.1875	0.1867	0.199	0.2467	0.301	0.3523	0.3687	0.3881	0.1533
ohne Medium	0.2252	0.0342	0.0334	0.0457	0.0934	0.1477	0.199	0.2154	0.2348	0
% der ZK	100	15.1865	14.8313	20.2931	41.4742	65.5861	88.3659	95.6483	104.263
	0	0.848135	0.851687	0.797069	0.585258	0.344139	0.116341	0.0435169	-0.0426288
THP-1 Vpx	ZK	10	2.5	0.625	0.15625	0.0390625	0.00976562	0.00244141	0.000610352	Medium
	0.3854	0.18	0.1917	0.1911	0.2497	0.3133	0.3522	0.3822	0.389	0.1486
ohne Medium	0.2368	0.0314	0.0431	0.0425	0.1011	0.1647	0.2036	0.2336	0.2404	0
% der ZK	100	13.2601	18.201	17.9476	42.6943	69.5524	85.9797	98.6486	101.52
	0	0.867399	0.81799	0.820524	0.573057	0.304476	0.140203	0.0135135	-0.0152027

## Sheet: 3A DAC OCI-AML3 shSAM
Zellen:	DAC
	10µg
OCI-AML3 shCTRL	ZK	10	2.5	0.625	0.15625	0.0390625	0.00976562	0.00244141	0.000610352	Medium
	0.4193	0.0801	0.1673	0.1939	0.2555	0.2986	0.3426	0.3734	0.3886	0.0995
ohne Medium	0.3198	-0.0194	0.0678	0.0944	0.156	0.1991	0.2431	0.2739	0.2891	0
% der ZK	100	-6.06629	21.2008	29.5185	48.7805	62.2577	76.0163	85.6473	90.4003
	0	1.06066	0.787992	0.704815	0.512195	0.377423	0.239837	0.143527	0.0959975
OCI-AML3 shCTRL	ZK	10	2.5	0.625	0.15625	0.0390625	0.00976562	0.00244141	0.000610352	Medium
	0.4139	0.1512	0.1686	0.1965	0.2588	0.317	0.3365	0.3839	0.4095	0.0909
ohne Medium	0.323	0.0603	0.0777	0.1056	0.1679	0.2261	0.2456	0.293	0.3186	0
% der ZK	100	18.6687	24.0557	32.6935	51.9814	70	76.0372	90.7121	98.6378
	0	0.813313	0.759443	0.673065	0.480186	0.3	0.239628	0.0928793	0.0136222
OCI-AML3 shCTRL	ZK	10	2.5	0.625	0.15625	0.0390625	0.00976562	0.00244141	0.000610352	Medium
	0.4151	0.1495	0.1723	0.2052	0.269	0.3199	0.3429	0.3706	0.4071	0.0927
ohne Medium	0.3224	0.0568	0.0796	0.1125	0.1763	0.2272	0.2502	0.2779	0.3144	0
% der ZK	100	17.6179	24.6898	34.8945	54.6836	70.4715	77.6055	86.1973	97.5186
	0	0.823821	0.753102	0.651055	0.453164	0.295285	0.223945	0.138027	0.0248139
OCI-AML3 shSAM	ZK	10	2.5	0.625	0.15625	0.0390625	0.00976562	0.00244141	0.000610352	Medium
	0.4747	0.1303	0.1249	0.1398	0.1945	0.2763	0.365	0.425	0.5213	0.1179
ohne Medium	0.3568	0.0124	0.007	0.0219	0.0766	0.1584	0.2471	0.3071	0.4034	0
% der ZK	100	3.47534	1.96188	6.13789	21.4686	44.3946	69.2545	86.0706	113.061
	0	0.965247	0.980381	0.938621	0.785314	0.556054	0.307455	0.139294	-0.130605
OCI-AML3 shSAM	ZK	10	2.5	0.625	0.15625	0.0390625	0.00976562	0.00244141	0.000610352	Medium
	0.4583	0.1271	0.1342	0.143	0.2128	0.2833	0.3569	0.4794	0.4942	0.1202
ohne Medium	0.3381	0.00690001	0.014	0.0228	0.0926	0.1631	0.2367	0.3592	0.374	0
% der ZK	100	2.04082	4.14079	6.74357	27.3883	48.2402	70.0089	106.241	110.618
	0	0.979592	0.958592	0.932564	0.726117	0.517598	0.299911	-0.0624076	-0.106182
OCI-AML3 shSAM	ZK	10	2.5	0.625	0.15625	0.0390625	0.00976562	0.00244141	0.000610352	Medium
	0.4486	0.1251	0.1261	0.1462	0.2136	0.2866	0.388	0.4293	0.4801	0.1377
ohne Medium	0.3109	-0.0126	-0.0116	0.00849999	0.0759	0.1489	0.2503	0.2916	0.3424	0
% der ZK	100	-4.05275	-3.7311	2.734	24.413	47.8932	80.5082	93.7922	110.132
	0	1.04053	1.03731	0.97266	0.75587	0.521068	0.194918	0.0620778	-0.101319

## Sheet: 3A DAC OCI-AML3 Vpx
Zellen:	DAC
	10µg
OCI-AML3	ZK	10	2.5	0.625	0.15625	0.0390625	0.00976562	0.00244141	0.000610352	Medium
	0.6513	0.231	0.2434	0.3358	0.4937	0.5887	0.6471	0.6384	0.6363	0.1244
ohne Medium	0.5269	0.1066	0.119	0.2114	0.3693	0.4643	0.5227	0.514	0.5119	0
% der ZK	100	20.2315	22.5849	40.1215	70.0892	88.1192	99.2029	97.5517	97.1532
	0	0.797685	0.774151	0.598785	0.299108	0.118808	0.00797115	0.0244828	0.0284684
OCI-AML3	ZK	10	2.5	0.625	0.15625	0.0390625	0.00976562	0.00244141	0.000610352	Medium
	0.5737	0.2249	0.2353	0.3441	0.5138	0.6008	0.6239	0.6298	0.6368	0.1264
ohne Medium	0.4473	0.0985	0.1089	0.2177	0.3874	0.4744	0.4975	0.5034	0.5104	0
% der ZK	100	22.021	24.3461	48.6698	86.6085	106.059	111.223	112.542	114.107
	0	0.77979	0.756539	0.513302	0.133915	-0.0605857	-0.112229	-0.125419	-0.141069
OCI-AML3	ZK	10	2.5	0.625	0.15625	0.0390625	0.00976562	0.00244141	0.000610352	Medium
	0.6302	0.2236	0.2478	0.3285	0.5037	0.5763	0.6115	0.5899	0.6177	0.1291
ohne Medium	0.5011	0.0945	0.1187	0.1994	0.3746	0.4472	0.4824	0.4608	0.4886	0
% der ZK	100	18.8585	23.6879	39.7925	74.7555	89.2437	96.2682	91.9577	97.5055
	0	0.811415	0.763121	0.602075	0.252445	0.107563	0.0373179	0.0804231	0.0249451
OCI-AML3 Vpr	ZK	10	2.5	0.625	0.15625	0.0390625	0.00976562	0.00244141	0.000610352	Medium
	0.6079	0.1941	0.2009	0.2794	0.4246	0.5504	0.5696	0.6096	0.6069	0.136
ohne Medium	0.4719	0.0581	0.0649	0.1434	0.2886	0.4144	0.4336	0.4736	0.4709	0
% der ZK	100	12.3119	13.7529	30.3878	61.157	87.8152	91.8839	100.36	99.7881
	0	0.876881	0.862471	0.696122	0.38843	0.121848	0.0811613	-0.00360246	0.00211909
OCI-AML3 Vpr	ZK	10	2.5	0.625	0.15625	0.0390625	0.00976562	0.00244141	0.000610352	Medium
	0.5761	0.1842	0.2114	0.2593	0.4111	0.5328	0.5327	0.5791	0.6014	0.1241
ohne Medium	0.452	0.0601	0.0873	0.1352	0.287	0.4087	0.4086	0.455	0.4773	0
% der ZK	100	13.2965	19.3142	29.9115	63.4956	90.4204	90.3982	100.664	105.597
	0	0.867035	0.806858	0.700885	0.365044	0.0957965	0.0960177	-0.00663717	-0.0559735
OCI-AML3 Vpr	ZK	10	2.5	0.625	0.15625	0.0390625	0.00976562	0.00244141	0.000610352	Medium
	0.571	0.1875	0.2096	0.271	0.423	0.5188	0.5644	0.5514	0.5678	0.1216
ohne Medium	0.4494	0.0659	0.088	0.1494	0.3014	0.3972	0.4428	0.4298	0.4462	0
% der ZK	100	14.664	19.5817	33.2443	67.0672	88.3845	98.5314	95.6386	99.2879
	0	0.85336	0.804183	0.667557	0.329328	0.116155	0.0146862	0.0436137	0.00712061
OCI-AML3 Vpx	ZK	10	2.5	0.625	0.15625	0.0390625	0.00976562	0.00244141	0.000610352	Medium
	0.6179	0.1809	0.1809	0.2166	0.3518	0.5029	0.5647	0.5825	0.6244	0.1368
ohne Medium	0.4811	0.0441	0.0441	0.0798	0.215	0.3661	0.4279	0.4457	0.4876	0
% der ZK	100	9.16649	9.16649	16.587	44.6893	76.0964	88.942	92.6419	101.351
	0	0.908335	0.908335	0.83413	0.553107	0.239036	0.11058	0.0735814	-0.0135107
OCI-AML3 Vpx	ZK	10	2.5	0.625	0.15625	0.0390625	0.00976562	0.00244141	0.000610352	Medium
	0.5963	0.1884	0.1766	0.2178	0.3389	0.469	0.5556	0.5853	0.6181	0.1265
ohne Medium	0.4698	0.0619	0.0501	0.0913	0.2124	0.3425	0.4291	0.4588	0.4916	0
% der ZK	100	13.1758	10.6641	19.4338	45.2107	72.9034	91.3367	97.6586	104.64
	0	0.868242	0.893359	0.805662	0.547893	0.270966	0.0866326	0.0234142	-0.0464027
OCI-AML3 Vpx	ZK	10	2.5	0.625	0.15625	0.0390625	0.00976562	0.00244141	0.000610352	Medium
	0.5905	0.183	0.1836	0.2244	0.3615	0.4972	0.581	0.6025	0.6366	0.1263
ohne Medium	0.4642	0.0567	0.0573	0.0981	0.2352	0.3709	0.4547	0.4762	0.5103	0
% der ZK	100	12.2146	12.3438	21.1331	50.6678	79.9009	97.9535	102.585	109.931
	0	0.877854	0.876562	0.788669	0.493322	0.200991	0.0204653	-0.0258509	-0.0993106

## Sheet: 3B AZA SAMHD1 KO
Zellen:	Aza
	100µM
THP-1 SAMHD1 KO	ZK	100	25	6.25	1.5625	0.390625	0.0976562	0.0244141	0.00610352	Medium
	0.5167	0.1129	0.172	0.2718	0.4272	0.4552	0.4948	0.4883	0.464	0.0875
ohne Medium	0.4292	0.0254	0.0845	0.1843	0.3397	0.3677	0.4073	0.4008	0.3765	0
% der ZK	100	5.91799	19.6878	42.9404	79.1473	85.671	94.8975	93.383	87.7213
	0	0.94082	0.803122	0.570596	0.208527	0.14329	0.0510252	0.0661696	0.122787
THP-1 SAMHD1 KO	ZK	100	25	6.25	1.5625	0.390625	0.0976562	0.0244141	0.00610352	Medium
	0.541	0.1153	0.1939	0.281	0.4554	0.4468	0.4663	0.4972	0.4887	0.1144
ohne Medium	0.4266	0.0009	0.0795	0.1666	0.341	0.3324	0.3519	0.3828	0.3743	0
% der ZK	100	0.21097	18.6357	39.053	79.9344	77.9184	82.4895	89.7328	87.7403
	0	0.99789	0.813643	0.60947	0.200656	0.220816	0.175105	0.102672	0.122597
THP-1 SAMHD1 KO	ZK	100	25	6.25	1.5625	0.390625	0.0976562	0.0244141	0.00610352	Medium
	0.5257	0.1113	0.1869	0.2935	0.4506	0.46	0.4782	0.5034	0.4844	0.111
ohne Medium	0.4147	0.0003	0.0759	0.1825	0.3396	0.349	0.3672	0.3924	0.3734	0
% der ZK	100	0.0723415	18.3024	44.0077	81.8905	84.1572	88.5459	94.6226	90.041
	0	0.999277	0.816976	0.559923	0.181095	0.158428	0.114541	0.0537738	0.0995901
THP-1 SAMHD1 Ctr.	ZK	100	25	6.25	1.5625	0.390625	0.0976562	0.0244141	0.00610352	Medium
	0.4471	0.1484	0.2084	0.2918	0.3946	0.414	0.4247	0.4317	0.3692	0.1097
ohne Medium	0.3374	0.0387	0.0987	0.1821	0.2849	0.3043	0.315	0.322	0.2595	0
% der ZK	100	11.4701	29.2531	53.9715	84.4398	90.1897	93.361	95.4357	76.9117
	0	0.885299	0.707469	0.460285	0.155602	0.0981031	0.06639	0.0456432	0.230883
THP-1 SAMHD1 Ctr.	ZK	100	25	6.25	1.5625	0.390625	0.0976562	0.0244141	0.00610352	Medium
	0.4432	0.1436	0.2136	0.2934	0.406	0.4179	0.4217	0.4407	0.3678	0.1137
ohne Medium	0.3295	0.0299	0.0999	0.1797	0.2923	0.3042	0.308	0.327	0.2541	0
% der ZK	100	9.07436	30.3187	54.5372	88.7102	92.3217	93.475	99.2413	77.1168
	0	0.909256	0.696813	0.454628	0.112898	0.076783	0.0652504	0.00758725	0.228832
THP-1 SAMHD1 Ctr.	ZK	100	25	6.25	1.5625	0.390625	0.0976562	0.0244141	0.00610352	Medium
	0.4573	0.1461	0.2135	0.2916	0.4015	0.4295	0.4289	0.4286	0.3887	0.1156
ohne Medium	0.3417	0.0305	0.0979	0.176	0.2859	0.3139	0.3133	0.313	0.2731	0
% der ZK	100	8.92596	28.6509	51.5072	83.6699	91.8642	91.6886	91.6008	79.9239
	0	0.91074	0.713491	0.484928	0.163301	0.0813579	0.0831138	0.0839918	0.200761

## Sheet: 3B AZA THP-1 Vpx
Zellen:	Aza
	100µM
THP-1	ZK	100	25	6.25	1.5625	0.390625	0.0976562	0.0244141	0.00610352	Medium
	0.3789	0.116	0.1513	0.2167	0.3208	0.3414	0.3464	0.3516	0.3068	0.1188
ohne Medium	0.2601	-0.0028	0.0325	0.0979	0.202	0.2226	0.2276	0.2328	0.188	0
% der ZK	100	-1.07651	12.4952	37.6394	77.6624	85.5825	87.5048	89.504	72.2799
	0	1.01077	0.875048	0.623606	0.223376	0.144175	0.124952	0.10496	0.277201
THP-1	ZK	100	25	6.25	1.5625	0.390625	0.0976562	0.0244141	0.00610352	Medium
	0.3739	0.1141	0.1525	0.2156	0.3581	0.3335	0.3673	0.3522	0.336	0.1193
ohne Medium	0.2546	-0.0052	0.0332	0.0963	0.2388	0.2142	0.248	0.2329	0.2167	0
% der ZK	100	-2.04242	13.0401	37.824	93.7942	84.132	97.4077	91.4768	85.1139
	0	1.02042	0.869599	0.62176	0.0620581	0.15868	0.025923	0.0852317	0.148861
THP-1	ZK	100	25	6.25	1.5625	0.390625	0.0976562	0.0244141	0.00610352	Medium
	0.3526	0.1184	0.1495	0.2131	0.3577	0.3291	0.3689	0.3659	0.3808	0.1214
ohne Medium	0.2312	-0.003	0.0281	0.0917	0.2363	0.2077	0.2475	0.2445	0.2594	0
% der ZK	100	-1.29758	12.154	39.6626	102.206	89.8356	107.05	105.753	112.197
	0	1.01298	0.87846	0.603374	-0.0220588	0.101644	-0.0705017	-0.057526	-0.121972
THP-1 Vpr	ZK	100	25	6.25	1.5625	0.390625	0.0976562	0.0244141	0.00610352	Medium
	0.3599	0.1342	0.1546	0.1918	0.3079	0.3402	0.3513	0.359	0.3596	0.1442
ohne Medium	0.2157	-0.01	0.0104	0.0476	0.1637	0.196	0.2071	0.2148	0.2154	0
% der ZK	100	-4.63607	4.82151	22.0677	75.8924	90.8669	96.013	99.5828	99.8609
	0	1.04636	0.951785	0.779323	0.241076	0.0913306	0.0398702	0.00417246	0.00139082
THP-1 Vpr	ZK	100	25	6.25	1.5625	0.390625	0.0976562	0.0244141	0.00610352	Medium
	0.3887	0.1307	0.1556	0.2111	0.3134	0.3444	0.3555	0.3842	0.3838	0.1391
ohne Medium	0.2496	-0.0084	0.0165	0.072	0.1743	0.2053	0.2164	0.2451	0.2447	0
% der ZK	100	-3.36538	6.61058	28.8462	69.8317	82.2516	86.6987	98.1971	98.0369
	0	1.03365	0.933894	0.711538	0.301683	0.177484	0.133013	0.0180288	0.0196314
THP-1 Vpr	ZK	100	25	6.25	1.5625	0.390625	0.0976562	0.0244141	0.00610352	Medium
	0.3583	0.1302	0.1661	0.2093	0.314	0.3426	0.3599	0.3677	0.3688	0.141
ohne Medium	0.2173	-0.0108	0.0251	0.0683	0.173	0.2016	0.2189	0.2267	0.2278	0
% der ZK	100	-4.97009	11.5509	31.4312	79.6134	92.775	100.736	104.326	104.832
	0	1.0497	0.884491	0.685688	0.203866	0.0722503	-0.00736309	-0.0432582	-0.0483203
THP-1 Vpx	ZK	100	25	6.25	1.5625	0.390625	0.0976562	0.0244141	0.00610352	Medium
	0.4181	0.134	0.1626	0.2089	0.3188	0.3129	0.3503	0.3455	0.3269	0.1315
ohne Medium	0.2866	0.0025	0.0311	0.0774	0.1873	0.1814	0.2188	0.214	0.1954	0
% der ZK	100	0.872296	10.8514	27.0063	65.3524	63.2938	76.3433	74.6685	68.1786
	0	0.991277	0.891486	0.729937	0.346476	0.367062	0.236567	0.253315	0.318214
THP-1 Vpx	ZK	100	25	6.25	1.5625	0.390625	0.0976562	0.0244141	0.00610352	Medium
	0.3951	0.1348	0.1768	0.2138	0.3255	0.3631	0.389	0.377	0.3872	0.1319
ohne Medium	0.2632	0.0029	0.0449	0.0819	0.1936	0.2312	0.2571	0.2451	0.2553	0
% der ZK	100	1.10182	17.0593	31.117	73.5562	87.8419	97.6824	93.1231	96.9985
	0	0.988982	0.829407	0.68883	0.264438	0.121581	0.0231763	0.068769	0.0300152
THP-1 Vpx	ZK	100	25	6.25	1.5625	0.390625	0.0976562	0.0244141	0.00610352	Medium
	0.3976	0.1396	0.1788	0.2115	0.33	0.3509	0.3828	0.356	0.3685	0.1527
ohne Medium	0.2449	-0.0131	0.0261	0.0588	0.1773	0.1982	0.2301	0.2033	0.2158	0
% der ZK	100	-5.34912	10.6574	24.0098	72.3969	80.931	93.9567	83.0135	88.1176
	0	1.05349	0.893426	0.759902	0.276031	0.19069	0.0604328	0.169865	0.118824

## Sheet: 3B AZA OCI-AML3 shSAM
Zellen:	Aza
	100µM
OCI-AML3 shCTRL	ZK	100	25	6.25	1.5625	0.390625	0.0976562	0.0244141	0.00610352	Medium
	0.5178	0.0919	0.0988	0.1505	0.2837	0.3807	0.4127	0.4006	0.502	0.0924
ohne Medium	0.4254	-0.000500001	0.0064	0.0581	0.1913	0.2883	0.3203	0.3082	0.4096	0
% der ZK	100	-0.117537	1.50447	13.6577	44.9694	67.7715	75.2938	72.4495	96.2858
	0	1.00118	0.984955	0.863423	0.550306	0.322285	0.247062	0.275505	0.0371415
OCI-AML3 shCTRL	ZK	100	25	6.25	1.5625	0.390625	0.0976562	0.0244141	0.00610352	Medium
	0.4828	0.0892	0.0991	0.1406	0.2952	0.3656	0.4088	0.4207	0.4339	0.0935
ohne Medium	0.3893	-0.00430001	0.0056	0.0471	0.2017	0.2721	0.3153	0.3272	0.3404	0
% der ZK	100	-1.10455	1.43848	12.0986	51.8109	69.8947	80.9915	84.0483	87.439
	0	1.01105	0.985615	0.879014	0.481891	0.301053	0.190085	0.159517	0.12561
OCI-AML3 shCTRL	ZK	100	25	6.25	1.5625	0.390625	0.0976562	0.0244141	0.00610352	Medium
	0.5112	0.0952	0.1034	0.1503	0.2964	0.4308	0.4414	0.435	0.4824	0.0951
ohne Medium	0.4161	0.000100002	0.0083	0.0552	0.2013	0.3357	0.3463	0.3399	0.3873	0
% der ZK	100	0.0240331	1.99471	13.266	48.3778	80.6777	83.2252	81.6871	93.0786
	0	0.99976	0.980053	0.86734	0.516222	0.193223	0.167748	0.183129	0.0692142
OCI-AML3 shSAM	ZK	100	25	6.25	1.5625	0.390625	0.0976562	0.0244141	0.00610352	Medium
	0.5107	0.0938	0.1249	0.2039	0.2893	0.4399	0.4871	0.474	0.5411	0.0905
ohne Medium	0.4202	0.0033	0.0344	0.1134	0.1988	0.3494	0.3966	0.3835	0.4506	0
% der ZK	100	0.785341	8.18658	26.9871	47.3108	83.1509	94.3836	91.2661	107.235
	0	0.992147	0.918134	0.730129	0.526892	0.168491	0.0561637	0.0873393	-0.0723466
OCI-AML3 shSAM	ZK	100	25	6.25	1.5625	0.390625	0.0976562	0.0244141	0.00610352	Medium
	0.533	0.0944	0.1313	0.2192	0.2982	0.4355	0.5089	0.4914	0.524	0.1137
ohne Medium	0.4416	0.00300001	0.0399	0.1278	0.2068	0.3441	0.4175	0.4	0.4326	0
% der ZK	100	0.679349	9.03533	28.9402	46.8297	77.9212	94.5426	90.5797	97.962
	0	0.993207	0.909647	0.710598	0.531703	0.220788	0.0545743	0.0942029	0.0203804
OCI-AML3 shSAM	ZK	100	25	6.25	1.5625	0.390625	0.0976562	0.0244141	0.00610352	Medium
	0.5334	0.0966	0.1363	0.2111	0.2971	0.4111	0.504	0.4918	0.5987	0.0924
ohne Medium	0.441	0.0042	0.0439	0.1187	0.2047	0.3187	0.4116	0.3994	0.5063	0
% der ZK	100	0.952382	9.95465	26.9161	46.4172	72.2676	93.3333	90.5669	114.807
	0	0.990476	0.900454	0.730839	0.535828	0.277324	0.0666666	0.094331	-0.148073

## Sheet: 3B AZA OCI-AML3 Vpx
Zellen:	Aza
	100µM
OCI-AML3	ZK	100	25	6.25	1.5625	0.390625	0.0976562	0.0244141	0.00610352	Medium
	0.6156	0.0956	0.1127	0.1561	0.3232	0.4953	0.4624	0.527	0.4906	0.112
ohne Medium	0.5036	-0.0164	0.0007	0.0441	0.2112	0.3833	0.3504	0.415	0.3786	0
% der ZK	100	-3.25655	0.138999	8.75695	41.938	76.112	69.579	82.4067	75.1787
	0	1.03257	0.99861	0.912431	0.58062	0.23888	0.30421	0.175933	0.248213
OCI-AML3	ZK	100	25	6.25	1.5625	0.390625	0.0976562	0.0244141	0.00610352	Medium
	0.5821	0.0984	0.1149	0.1574	0.3142	0.5067	0.4765	0.475	0.4852	0.1125
ohne Medium	0.4696	-0.0141	0.0024	0.0449	0.2017	0.3942	0.364	0.3625	0.3727	0
% der ZK	100	-3.00256	0.511073	9.56133	42.9514	83.9438	77.5128	77.1934	79.3654
	0	1.03003	0.994889	0.904387	0.570486	0.160562	0.224872	0.228066	0.206346
OCI-AML3	ZK	100	25	6.25	1.5625	0.390625	0.0976562	0.0244141	0.00610352	Medium
	0.5653	0.1319	0.1143	0.1606	0.3704	0.5335	0.549	0.555	0.502	0.1098
ohne Medium	0.4555	0.0221	0.0045	0.0508	0.2606	0.4237	0.4392	0.4452	0.3922	0
% der ZK	100	4.85181	0.987925	11.1526	57.2119	93.0187	96.4215	97.7387	86.1032
	0	0.951482	0.990121	0.888474	0.427881	0.0698134	0.0357849	0.0226125	0.138968
OCI-AML3 Vpr	ZK	100	25	6.25	1.5625	0.390625	0.0976562	0.0244141	0.00610352	Medium
	0.5545	0.1032	0.1041	0.1564	0.2817	0.517	0.5159	0.5254	0.541	0.109
ohne Medium	0.4455	-0.0058	-0.0049	0.0474	0.1727	0.408	0.4069	0.4164	0.432	0
% der ZK	100	-1.30191	-1.09989	10.6397	38.7654	91.5825	91.3356	93.468	96.9697
	0	1.01302	1.011	0.893603	0.612346	0.0841751	0.0866442	0.0653199	0.030303
OCI-AML3 Vpr	ZK	100	25	6.25	1.5625	0.390625	0.0976562	0.0244141	0.00610352	Medium
	0.5605	0.1052	0.1367	0.1719	0.325	0.5332	0.5232	0.5254	0.5606	0.1099
ohne Medium	0.4506	-0.0047	0.0268	0.062	0.2151	0.4233	0.4133	0.4155	0.4507	0
% der ZK	100	-1.04305	5.94763	13.7594	47.7364	93.9414	91.7221	92.2104	100.022
	0	1.01043	0.940524	0.862406	0.522636	0.0605859	0.0827785	0.0778961	-0.000221926
OCI-AML3 Vpr	ZK	100	25	6.25	1.5625	0.390625	0.0976562	0.0244141	0.00610352	Medium
	0.5981	0.0999	0.1153	0.1663	0.2991	0.532	0.5229	0.5023	0.5466	0.1167
ohne Medium	0.4814	-0.0168	-0.0014	0.0496	0.1824	0.4153	0.4062	0.3856	0.4299	0
% der ZK	100	-3.48982	-0.290818	10.3033	37.8895	86.2692	84.3789	80.0997	89.302
	0	1.0349	1.00291	0.896967	0.621105	0.137308	0.156211	0.199003	0.10698
OCI-AML3 Vpx	ZK	100	25	6.25	1.5625	0.390625	0.0976562	0.0244141	0.00610352	Medium
	0.5717	0.0915	0.1061	0.1748	0.2891	0.5167	0.5317	0.5292	0.5623	0.1123
ohne Medium	0.4594	-0.0208	-0.0062	0.0625	0.1768	0.4044	0.4194	0.4169	0.45	0
% der ZK	100	-4.52764	-1.34959	13.6047	38.485	88.0279	91.293	90.7488	97.9539
	0	1.04528	1.0135	0.863953	0.61515	0.119721	0.0870701	0.092512	0.0204615
OCI-AML3 Vpx	ZK	100	25	6.25	1.5625	0.390625	0.0976562	0.0244141	0.00610352	Medium
	0.6089	0.0946	0.1128	0.1657	0.2926	0.5348	0.5222	0.5134	0.4989	0.1125
ohne Medium	0.4964	-0.0179	0.0003	0.0532	0.1801	0.4223	0.4097	0.4009	0.3864	0
% der ZK	100	-3.60596	0.0604351	10.7172	36.2812	85.0725	82.5342	80.7615	77.8405
	0	1.03606	0.999396	0.892828	0.637188	0.149275	0.174658	0.192385	0.221595
OCI-AML3 Vpx	ZK	100	25	6.25	1.5625	0.390625	0.0976562	0.0244141	0.00610352	Medium
	0.5878	0.1088	0.1095	0.1478	0.2885	0.54	0.548	0.5407	0.5534	0.1209
ohne Medium	0.4669	-0.0121	-0.0114	0.0269	0.1676	0.4191	0.4271	0.4198	0.4325	0
% der ZK	100	-2.59156	-2.44164	5.76141	35.8963	89.7623	91.4757	89.9122	92.6323
	0	1.02592	1.02442	0.942386	0.641037	0.102377	0.0852431	0.100878	0.0736774

## Sheet: 3C,D AZA-TP and DAC-TP
			Azacytidin-15N4-TP			Decitabin-15N4-TP
			Fläche Azacytidin-15N4-TP [cps]	Fläche IS (CTP*) [cps]	Fläche Azacytidin-15N4-TP/ Fläche CTP*	Fläche Decitabin-15N4-TP [cps]	Fläche IS (dCTP*) [cps]	Fläche Decitabin-15N4-TP/ Fläche dCTP*
65-40-01			N/A	889900		N/A	694600
65-40-02			N/A	1174000		N/A	939600
65-40-03			N/A	1059000		N/A	889800
65-40-04			N/A	1111000		N/A	884500
65-40-05			N/A	1189000		N/A	1008000
65-40-06			N/A	601600		N/A	587900
65-40-07			N/A	743700		N/A	643600
65-40-08			N/A	703700		N/A	605600
65-40-09			N/A	806900		N/A	691700
65-40-10			N/A	963400		N/A	802100
65-40-11			N/A	437100		N/A	445200
65-40-12			N/A	483100		N/A	497600
65-40-13			N/A	511500		N/A	438900
65-40-14			N/A	496300		N/A	489700
65-40-15			N/A	554500		N/A	520000
65-40-16	THP-1 Ctr.	untreated	N/A	1052000		N/A	874400
65-40-17		untreated	N/A	1105000		N/A	923100
65-40-18		untreated	N/A	1038000		N/A	830900
65-40-19		AZA-15N4	270400	1832000	0.147598	N/A	1282000
65-40-20		AZA-15N4	238600	1562000	0.152753	N/A	1126000
65-40-21		AZA-15N4	291900	1903000	0.153389	N/A	1339000
65-40-22		DAC-15N4	N/A	1211000		15960	959100	0.0166406
65-40-23		DAC-15N4	N/A	1460000		15330	971300	0.015783
65-40-24		DAC-15N4	N/A	1314000		11960	1073000	0.0111463
65-40-25	THP-1 KO	untreated	N/A	612300		N/A	595900
65-40-26		untreated	N/A	611600		N/A	539500
65-40-27		untreated	N/A	702200		N/A	602000
65-40-28		AZA-15N4	160700	905300	0.17751	8652	734900	0.011773
65-40-29		AZA-15N4	216700	801700	0.270301	12060	674000	0.0178932
65-40-30		AZA-15N4	147600	757800	0.194774	10530	644400	0.0163408
65-40-31		DAC-15N4	N/A	763900		190300	681100	0.279401
65-40-32		DAC-15N4	N/A	777700		204400	682400	0.299531
65-40-33		DAC-15N4	N/A	476100		159600	469000	0.340299

## Sheet: 3F HEL IC50 AZA
	AZA	80µM
HEL par	ZK	80	20	5	1.25	0.3125	0.078125	0.0195312	0.00488281	Medium
	0.556533	0.132	0.1638	0.281133	0.397033	0.488533	0.537933	0.548	0.591133	0.117633
ohne Medium	0.4389	0.0143667	0.0461667	0.1635	0.2794	0.3709	0.4203	0.430367	0.4735	0
% der ZK	100	3.27333	10.5187	37.2522	63.6591	84.5067	95.7621	98.0557	107.883
	0	0.967267	0.894813	0.627478	0.363409	0.154933	0.0423787	0.0194425	-0.0788334
HEL par	ZK	80	20	5	1.25	0.3125	0.078125	0.0195312	0.00488281	Medium
	0.481833	0.1178	0.155	0.269833	0.364167	0.4684	0.4374	0.4538	0.483967	0.119467
ohne Medium	0.362367	-0.00166667	0.0355333	0.150367	0.2447	0.348933	0.317933	0.334333	0.3645	0
% der ZK	100	-0.459939	9.80591	41.4957	67.5283	96.2929	87.738	92.2638	100.589
	0	1.0046	0.901941	0.585043	0.324717	0.0370711	0.12262	0.0773618	-0.00588722
HEL par	ZK	80	20	5	1.25	0.3125	0.078125	0.0195312	0.00488281	Medium
	0.5882	0.123367	0.170633	0.2909	0.437067	0.531033	0.540333	0.556467	0.591133	0.123067
ohne Medium	0.465133	0.0003	0.0475667	0.167833	0.314	0.407967	0.417267	0.4334	0.468067	0
% der ZK	100	0.0644976	10.2265	36.0828	67.5075	87.7096	89.709	93.1776	100.631
	0	0.999355	0.897735	0.639172	0.324925	0.122904	0.10291	0.0682242	-0.00630644
HEL SAMHD1-WT	ZK	80	20	5	1.25	0.3125	0.078125	0.0195312	0.00488281	Medium
	0.359067	0.1259	0.162833	0.2291	0.276867	0.3029	0.306567	0.325467	0.337967	0.1212
ohne Medium	0.237867	0.0047	0.0416333	0.1079	0.155667	0.1817	0.185367	0.204267	0.216767	0
% der ZK	100	1.9759	17.5028	45.3615	65.4428	76.3873	77.9288	85.8744	91.1295
	0	0.980241	0.824972	0.546385	0.345572	0.236127	0.220712	0.141256	0.0887052
HEL SAMHD1-WT	ZK	80	20	5	1.25	0.3125	0.078125	0.0195312	0.00488281	Medium
	0.3257	0.121667	0.151067	0.216533	0.266333	0.2783	0.282967	0.324833	0.293567	0.1157
ohne Medium	0.21	0.00596667	0.0353667	0.100833	0.150633	0.1626	0.167267	0.209133	0.177867	0
% der ZK	100	2.84127	16.8413	48.0159	71.7302	77.4286	79.6508	99.5873	84.6984
	0	0.971587	0.831587	0.519841	0.282698	0.225714	0.203492	0.00412698	0.153016
HEL SAMHD1-WT	ZK	80	20	5	1.25	0.3125	0.078125	0.0195312	0.00488281	Medium
	0.3284	0.121967	0.149067	0.219433	0.2725	0.2881	0.317933	0.316367	0.343867	0.109333
ohne Medium	0.219067	0.0126333	0.0397333	0.1101	0.163167	0.178767	0.2086	0.207033	0.234533	0
% der ZK	100	5.76689	18.1376	50.2587	74.4827	81.6038	95.2222	94.507	107.06
	0	0.942331	0.818624	0.497413	0.255173	0.183962	0.0477785	0.05493	-0.0706026
HEL SAM-D311A	ZK	80	20	5	1.25	0.3125	0.078125	0.0195312	0.00488281	Medium
	0.326767	0.1172	0.134033	0.195267	0.2503	0.268333	0.285267	0.2693	0.316267	0.1177
ohne Medium	0.209067	-0.0005	0.0163333	0.0775667	0.1326	0.150633	0.167567	0.1516	0.198567	0
% der ZK	100	-0.239158	7.8125	37.1014	63.4247	72.0504	80.1499	72.5128	94.9777
	0	1.00239	0.921875	0.628986	0.365753	0.279496	0.198501	0.274872	0.0502232
HEL SAM-D311A	ZK	80	20	5	1.25	0.3125	0.078125	0.0195312	0.00488281	Medium
	0.325033	0.117733	0.1448	0.197467	0.2666	0.286433	0.305267	0.3093	0.353133	0.109933
ohne Medium	0.2151	0.0078	0.0348667	0.0875333	0.156667	0.1765	0.195333	0.199367	0.2432	0
% der ZK	100	3.62622	16.2095	40.6943	72.8343	82.0549	90.8105	92.6856	113.064
	0	0.963738	0.837905	0.593057	0.271657	0.179451	0.0918952	0.0731443	-0.130637
HEL SAM-D311A	ZK	80	20	5	1.25	0.3125	0.078125	0.0195312	0.00488281	Medium
	0.304467	0.118433	0.137567	0.188633	0.242	0.274067	0.2835	0.303167	0.2936	0.116733
ohne Medium	0.187733	0.0017	0.0208333	0.0719	0.125267	0.157333	0.166767	0.186433	0.176867	0
% der ZK	100	0.90554	11.0973	38.299	66.7259	83.8068	88.8317	99.3075	94.2116
	0	0.990945	0.889027	0.61701	0.332741	0.161932	0.111683	0.00692472	0.0578835
HEL SAM-D207N	ZK	80	20	5	1.25	0.3125	0.078125	0.0195312	0.00488281	Medium
	0.435333	0.119833	0.164	0.263333	0.3527	0.383767	0.4159	0.4181	0.399067	0.119833
ohne Medium	0.3155	0	0.0441667	0.1435	0.232867	0.263933	0.296067	0.298267	0.279233	0
% der ZK	100	0	13.9989	45.4834	73.8088	83.6556	93.8405	94.5378	88.505
	0	1	0.860011	0.545166	0.261912	0.163444	0.0615954	0.0546223	0.11495
HEL SAM-D207N	ZK	80	20	5	1.25	0.3125	0.078125	0.0195312	0.00488281	Medium
	0.436133	0.140633	0.180733	0.2598	0.3343	0.360133	0.380767	0.403767	0.393433	0.116733
ohne Medium	0.3194	0.0239	0.064	0.143067	0.217567	0.2434	0.264033	0.287033	0.2767	0
% der ZK	100	7.48278	20.0376	44.7923	68.1173	76.2054	82.6654	89.8664	86.6312
	0	0.925172	0.799624	0.552077	0.318827	0.237946	0.173346	0.101336	0.133688
HEL SAM-D207N	ZK	80	20	5	1.25	0.3125	0.078125	0.0195312	0.00488281	Medium
	0.418933	0.1252	0.162533	0.260433	0.330467	0.3601	0.398733	0.401567	0.4076	0.121333
ohne Medium	0.2976	0.00386667	0.0412	0.1391	0.209133	0.238767	0.2774	0.280233	0.286267	0
% der ZK	100	1.29928	13.8441	46.7406	70.2733	80.2307	93.2124	94.1644	96.1918
	0	0.987007	0.861559	0.532594	0.297267	0.197693	0.0678763	0.0583557	0.0380824

[truncated: 8 more sheets: 3F HEL IC50 DAC, 3F HEL IC50 Dauno, 3G B02 AZA 1, 3G B02 AZA 2, 3G B02 DAC 1, 3G B02 DAC 2, 3G B02 Lomustine 1, 3G B02 Lomustine 2]
