# Supplementary material for: Selective inactivation of hypomethylating agents by SAMHD1 provides a rationale for therapeutic stratification in AML
Source: Nat Commun. 2019 Aug 2;10:3475. doi: 10.1038/s41467-019-11413-4 (PMC6677770; doi:10.1038/s41467-019-11413-4)
Supplement: Supplementary file 6 — Source Data [file 41467_2019_11413_MOESM6_ESM.zip › Source Data_Supplementary Figure 1-11.xls]

## Sheet: mRNA par AML 1
Block Type	96alum
Chemistry	TAQMAN
Experiment File Name	P:\150305.eds
Experiment Run End Time	2015-03-05 15:56:39 PM CET
Instrument Type	sds7500
Passive Reference	ROX
Well	Sample Name	Target Name	Reporter	Quencher	Cт	Cт Mean	mean RNaseP		delta Ct	delta delta Ct	2(delta delta ct)		%
A1	H20	SAMHD1	FAM	None	Undetermined
A2		SAMHD1	FAM	None	Undetermined
A3	ML2	SAMHD1	FAM	None	23.2735	23.296	13.9937		9.30238	3.06093	0.119831		11.9831
A4		SAMHD1	FAM	None	23.3186
A5
A6
A7
A8
A9	H20	RNAseP	VIC	TAMRA	Undetermined
A10		RNAseP	VIC	TAMRA	Undetermined
A11	ML2	RNAseP	VIC	TAMRA	14.1281	13.9937
A12		RNAseP	VIC	TAMRA	13.8592
B1	THP-1	SAMHD1	FAM	None	20.1303	20.2546	14.0131		6.24145	0	1		100
B2		SAMHD1	FAM	None	20.3788
B3	KG-1	SAMHD1	FAM	None	25.2685	25.2241	13.5641		11.66	5.41859	0.0233798		2.33798
B4		SAMHD1	FAM	None	25.1797
B5
B6
B7
B8
B9	THP-1	RNAseP	VIC	TAMRA	13.9997	14.0131
B10		RNAseP	VIC	TAMRA	14.0265
B11	KG-1	RNAseP	VIC	TAMRA	13.6666	13.5641
B12		RNAseP	VIC	TAMRA	13.4616
C1	OCI-AML3	SAMHD1	FAM	None	22.7729	22.8101	14.2751		8.53498	2.29352	0.203977		20.3977
C2		SAMHD1	FAM	None	22.8472
C3	HEL	SAMHD1	FAM	None	27.0062	26.9911	14.2002		12.7909	6.54946	0.0106762		1.06762
C4		SAMHD1	FAM	None	26.976
C5
C6
C7
C8
C9	OCI-AML3	RNAseP	VIC	TAMRA	14.2206	14.2751
C10		RNAseP	VIC	TAMRA	14.3296
C11	HEL	RNAseP	VIC	TAMRA	14.3488	14.2002
C12		RNAseP	VIC	TAMRA	14.0516
D1	OCI-AML2	SAMHD1	FAM	None	20.7785	20.7542	14.2448		6.5094	0.267943	0.830503		83.0503
D2		SAMHD1	FAM	None	20.7299
D3	MV4-11	SAMHD1	FAM	None	19.7335	19.6176	13.6213		5.99636	-0.245099	1.18517		118.517
D4		SAMHD1	FAM	None	19.5017
D5
D6
D7
D8
D9	OCI-AML2	RNAseP	VIC	TAMRA	14.2896	14.2448
D10		RNAseP	VIC	TAMRA	14.2
D11	MV4-11	RNAseP	VIC	TAMRA	13.7291	13.6213
D12		RNAseP	VIC	TAMRA	13.5134
E1	Molm-13	SAMHD1	FAM	None	25.0871	25.2895	14.4579		10.8317	4.5902	0.0415157		4.15157
E2		SAMHD1	FAM	None	25.4919
E3	MonoMac6	SAMHD1	FAM	None	20.8738	20.923	13.9861		6.93686	0.695405	0.617536		61.7536
E4		SAMHD1	FAM	None	20.9722
E5
E6
E7
E8
E9	Molm-13	RNAseP	VIC	TAMRA	14.3695	14.4579
E10		RNAseP	VIC	TAMRA	14.5462
E11	MonoMac6	RNAseP	VIC	TAMRA	13.8929	13.9861
E12		RNAseP	VIC	TAMRA	14.0793
F1	HL-60	SAMHD1	FAM	None	27.516	27.4925	13.7308		13.7617	7.52029	0.00544713		0.544713
F2		SAMHD1	FAM	None	27.4691
F3	NB4	SAMHD1	FAM	None	23.8571	23.7457	13.6478		10.0979	3.85643	0.0690395		6.90395
F4		SAMHD1	FAM	None	23.6342
F5
F6
F7
F8
F9	HL-60	RNAseP	VIC	TAMRA	13.5982	13.7308
F10		RNAseP	VIC	TAMRA	13.8634
F11	NB4	RNAseP	VIC	TAMRA	13.8252	13.6478	13.474
F12		RNAseP	VIC	TAMRA	13.4703
G1	PL21	SAMHD1	FAM	None	29.4074	29.1934	13.474		15.7194	9.47796	0.00140233		0.140233
G2		SAMHD1	FAM	None	28.9794
G3	CTV-1	SAMHD1	FAM	None	30.2621	30.309			15.7716	9.53014	0.00135252		0.135252
G4		SAMHD1	FAM	None	30.3559
G5
G6
G7
G8
G9	PL21	RNAseP	VIC	TAMRA	13.3826	13.474
G10		RNAseP	VIC	TAMRA	13.5654
G11	CTV-1	RNAseP	VIC	TAMRA	14.7275	14.5374
G12		RNAseP	VIC	TAMRA	14.3473
H1	SIG-M5	SAMHD1	FAM	None	21.7456	21.8265	14.6878		7.13867	0.89722	0.53692		53.692
H2		SAMHD1	FAM	None	21.9074
H3
H4
H5
H6
H7
H8
H9	SIG-M5	RNAseP	VIC	TAMRA	14.5402	14.6878
H10		RNAseP	VIC	TAMRA	14.8354
H11
H12

## Sheet: mRNA par AML 2
Block Type	96alum
Chemistry	TAQMAN
Experiment File Name	D:\AG KEPPLER\Constanze\150123 Constanze.eds
Experiment Run End Time	2015-01-23 12:57:19 PM CET
Instrument Type	sds7500
Passive Reference	ROX
Well	Sample Name	Target Name	Reporter	Quencher	Cт	Cт Mean		delta Ct	delta delta Ct	2(-delta delta Ct)		%
A1		SAMHD1	FAM	NFQ-MGB	Undetermined
A2		SAMHD1	FAM	NFQ-MGB	Undetermined
A3	HL-60	SAMHD1	FAM	NFQ-MGB	27.7688	27.8323		13.4816	8.68245	0.00243401		0.243401
A4	HL-60	SAMHD1	FAM	NFQ-MGB	27.8959	27.8323
A5	MonoMac6	SAMHD1	FAM	NFQ-MGB	19.7426	19.8406		5.98231	1.18314	0.440392		44.0392
A6	MonoMac6	SAMHD1	FAM	NFQ-MGB	19.9386	19.8406
A7		RNAseP	VIC	NFQ-MGB	Undetermined
A8		RNAseP	VIC	NFQ-MGB	Undetermined
A9	HL-60	RNAseP	VIC	NFQ-MGB	14.3175	14.3507
A10	HL-60	RNAseP	VIC	NFQ-MGB	14.3838	14.3507
A11	MonoMac6	RNAseP	VIC	NFQ-MGB	13.9183	13.8583
A12	MonoMac6	RNAseP	VIC	NFQ-MGB	13.7983	13.8583
B1	THP-1 par	SAMHD1	FAM	NFQ-MGB	19.3843	19.4828		4.79917	0	1		100
B2	THP-1 par	SAMHD1	FAM	NFQ-MGB	19.5814	19.4828
B3	PL21	SAMHD1	FAM	NFQ-MGB	29.8192	29.9906		16.0755	11.2763	0.000403171		0.0403171
B4	PL21	SAMHD1	FAM	NFQ-MGB	30.1619	29.9906
B5
B6
B7	THP-1 par	RNAseP	VIC	NFQ-MGB	14.7637	14.6837
B8	THP-1 par	RNAseP	VIC	NFQ-MGB	14.6036	14.6837
B9	PL21	RNAseP	VIC	NFQ-MGB	13.8768	13.9151
B10	PL21	RNAseP	VIC	NFQ-MGB	13.9534	13.9151
B11
B12
C1		SAMHD1	FAM	NFQ-MGB	20.3702	20.4867		5.49848	0.699314	0.615865		61.5865
C2		SAMHD1	FAM	NFQ-MGB	20.6032	20.4867
C3	SIG-M5	SAMHD1	FAM	NFQ-MGB	21.9229	21.8294		7.00283	2.20366	0.217087		21.7087
C4	SIG-M5	SAMHD1	FAM	NFQ-MGB	21.7359	21.8294
C5
C6
C7		RNAseP	VIC	NFQ-MGB	14.9777	14.9882
C8		RNAseP	VIC	NFQ-MGB	14.9988	14.9882
C9	SIG-M5	RNAseP	VIC	NFQ-MGB	14.7914	14.8266
C10	SIG-M5	RNAseP	VIC	NFQ-MGB	14.8618	14.8266
C11
C12
D1		SAMHD1	FAM	NFQ-MGB	18.6916	18.8435		3.69596	-1.10321	2.14832		214.832
D2		SAMHD1	FAM	NFQ-MGB	18.9955	18.8435
D3	HEL	SAMHD1	FAM	NFQ-MGB	26.2521	26.3084		11.4484	6.64918	0.00996314		0.996314
D4	HEL	SAMHD1	FAM	NFQ-MGB	26.3646	26.3084
D5
D6
D7		RNAseP	VIC	NFQ-MGB	15.2494	15.1476
D8		RNAseP	VIC	NFQ-MGB	15.0458	15.1476
D9	HEL	RNAseP	VIC	NFQ-MGB	15.0582	14.86
D10	HEL	RNAseP	VIC	NFQ-MGB	14.6619	14.86
D11
D12
E1		SAMHD1	FAM	NFQ-MGB	19.8257	19.9871		4.67482	-0.124345	1.09001		109.001
E2		SAMHD1	FAM	NFQ-MGB	20.1485	19.9871
E3	ML2	SAMHD1	FAM	NFQ-MGB	23.1852	23.1817		9.51629	4.71712	0.0380193		3.80193
E4	ML2	SAMHD1	FAM	NFQ-MGB	23.1782	23.1817
E5
E6
E7		RNAseP	VIC	NFQ-MGB	15.2306	15.3123
E8		RNAseP	VIC	NFQ-MGB	15.394	15.3123
E9	ML2	RNAseP	VIC	NFQ-MGB	13.5962	13.6654
E10	ML2	RNAseP	VIC	NFQ-MGB	13.7346	13.6654
E11
E12
F1	OCI-AML3	SAMHD1	FAM	NFQ-MGB	20.3264	20.2818		6.40611	1.60694	0.328293		32.8293
F2	OCI-AML3	SAMHD1	FAM	NFQ-MGB	20.2372	20.2818
F3	MV4-11	SAMHD1	FAM	NFQ-MGB	18.5671	18.572		4.11256	-0.686606	1.60949		160.949
F4	MV4-11	SAMHD1	FAM	NFQ-MGB	18.5769	18.572
F5
F6
F7	OCI-AML3	RNAseP	VIC	NFQ-MGB	13.8336	13.8757
F8	OCI-AML3	RNAseP	VIC	NFQ-MGB	13.9178	13.8757
F9	MV4-11	RNAseP	VIC	NFQ-MGB	14.5849	14.4594
F10	MV4-11	RNAseP	VIC	NFQ-MGB	14.334	14.4594
F11
F12
G1	OCI-AML2	SAMHD1	FAM	NFQ-MGB	20.5109	20.6016		5.8789	1.07973	0.473118		47.3118
G2	OCI-AML2	SAMHD1	FAM	NFQ-MGB	20.6922	20.6016
G3	NB4	SAMHD1	FAM	NFQ-MGB	22.8773	22.9735		8.53546	3.73629	0.075035		7.5035
G4	NB4	SAMHD1	FAM	NFQ-MGB	23.0697	22.9735
G5
G6
G7	OCI-AML2	RNAseP	VIC	NFQ-MGB	14.7142	14.7227
G8	OCI-AML2	RNAseP	VIC	NFQ-MGB	14.7311	14.7227
G9	NB4	RNAseP	VIC	NFQ-MGB	14.3743	14.4381
G10	NB4	RNAseP	VIC	NFQ-MGB	14.5018	14.4381
G11
G12
H1	Molm-13	SAMHD1	FAM	NFQ-MGB	22.5713	22.5224		8.62926	3.83009	0.0703119		7.03119
H2	Molm-13	SAMHD1	FAM	NFQ-MGB	22.4734	22.5224
H3	KG-1	SAMHD1	FAM	NFQ-MGB	24.2197	24.2625		9.06596	4.26679	0.0519479		5.19479
H4	KG-1	SAMHD1	FAM	NFQ-MGB	24.3053	24.2625
H5
H6
H7	Molm-13	RNAseP	VIC	NFQ-MGB	13.8541	13.8931
H8	Molm-13	RNAseP	VIC	NFQ-MGB	13.9321	13.8931
H9	KG-1	RNAseP	VIC	NFQ-MGB	15.206	15.1965
H10	KG-1	RNAseP	VIC	NFQ-MGB	15.1871	15.1965

## Sheet: mRNA par AML 3
Block Type	96alum
Chemistry	TAQMAN
Experiment File Name	G:\SAMHD1 Constanzes Zellen.eds
Experiment Run End Time	2015-07-14 16:36:06 PM CEST
Instrument Type	sds7500
Passive Reference	ROX
											delta Ct		delta delta Ct		2-ddCt
Well	Sample Name	Target Name	Reporter	Quencher	Cт	Cт Mean	Cт SD	Mean RNAseP
A1	1. THP1	SAMHD1	FAM	None	17.0803	17.248	0.171987	14.7049		THP-1	2.37546		2.37546		0.192715
A2	1. THP1	SAMHD1	FAM	None	17.2398	17.248	0.171987				2.53489		2.53489		0.172553
A3	1. THP1	SAMHD1	FAM	None	17.424	17.248	0.171987				2.71914		2.71914		0.151865
A4	9. Molm 13	SAMHD1	FAM	None	21.876	21.9209	0.0431443	15.7984		MOLM 13	6.07764		6.07764		0.0148064
A5	9. Molm 13	SAMHD1	FAM	None	21.9247	21.9209	0.0431443				6.12638		6.12638		0.0143145
A6	9. Molm 13	SAMHD1	FAM	None	21.962	21.9209	0.0431443				6.16367		6.16367		0.0139492
A7		SAMHD1	FAM	None	26.5734	26.4122	0.142643	15.5044			11.069		11.069		0.000465484
A8		SAMHD1	FAM	None	26.3609	26.4122	0.142643				10.8565		10.8565		0.000539346
A9		SAMHD1	FAM	None	26.3023	26.4122	0.142643				10.7979		10.7979		0.000561716
A10
A11
A12
B1		SAMHD1	FAM	None	17.3589	17.3615	0.0941554	14.9404			2.41856		2.41856		0.187042
B2		SAMHD1	FAM	None	17.2687	17.3615	0.0941554				2.32833		2.32833		0.199115
B3		SAMHD1	FAM	None	17.457	17.3615	0.0941554				2.51658		2.51658		0.174756
B4		SAMHD1	FAM	None	17.9299	18.1493	0.327892	14.3613			3.56861		3.56861		0.0842833
B5		SAMHD1	FAM	None	17.9917	18.1493	0.327892				3.63039		3.63039		0.0807503
B6		SAMHD1	FAM	None	18.5262	18.1493	0.327892				4.1649		4.1649		0.0557494
B7	18. KG 1	SAMHD1	FAM	None	24.7708	24.7264	0.0421017	16.2009		KG-1	8.56988		8.56988		0.00263154
B8	18. KG 1	SAMHD1	FAM	None	24.7212	24.7264	0.0421017				8.52027		8.52027		0.00272361
B9	18. KG 1	SAMHD1	FAM	None	24.6871	24.7264	0.0421017				8.48615		8.48615		0.00278878
B10
B11
B12
C1		SAMHD1	FAM	None	25.2128	25.0923	0.107136	15.1421			10.0707		10.0707		0.000929853
C2		SAMHD1	FAM	None	25.056	25.0923	0.107136				9.91384		9.91384		0.00103666
C3		SAMHD1	FAM	None	25.008	25.0923	0.107136				9.86587		9.86587		0.00107171
C4	11. SIG M5	SAMHD1	FAM	None	18.8829	18.7336	0.238808	14.709		SIGM5	4.17394		4.17394		0.0554012
C5	11. SIG M5	SAMHD1	FAM	None	18.4582	18.7336	0.238808				3.7492		3.7492		0.0743669
C6	11. SIG M5	SAMHD1	FAM	None	18.8597	18.7336	0.238808				4.15073		4.15073		0.0562997
C7	19. MV4-11	SAMHD1	FAM	None	16.2725	16.2276	0.157506	14.8844		MV-4-11	1.38805		1.38805		0.38208
C8	19. MV4-11	SAMHD1	FAM	None	16.0526	16.2276	0.157506				1.16815		1.16815		0.44499
C9	19. MV4-11	SAMHD1	FAM	None	16.3579	16.2276	0.157506				1.47344		1.47344		0.360122
C10
C11
C12
D1		SAMHD1	FAM	None	25.977	26.0549	0.0675398	14.937			11.04		11.04		0.00047494
D2		SAMHD1	FAM	None	26.0904	26.0549	0.0675398				11.1534		11.1534		0.000439032
D3		SAMHD1	FAM	None	26.0972	26.0549	0.0675398				11.1602		11.1602		0.000436959
D4	12. ML 2	SAMHD1	FAM	None	23.5489	23.5078	0.0470434	14.589		ML2	8.95988		8.95988		0.0020082
D5	12. ML 2	SAMHD1	FAM	None	23.4565	23.5078	0.0470434				8.86749		8.86749		0.00214102
D6	12. ML 2	SAMHD1	FAM	None	23.5181	23.5078	0.0470434				8.92907		8.92907		0.00205155
D7	20. NB 4	SAMHD1	FAM	None	21.4576	21.3351	0.110616	15.1776		NB4	6.28003		6.28003		0.0128683
D8	20. NB 4	SAMHD1	FAM	None	21.2426	21.3351	0.110616				6.06502		6.06502		0.0149364
D9	20. NB 4	SAMHD1	FAM	None	21.305	21.3351	0.110616				6.1274		6.1274		0.0143044
D10
D11
D12
E1	5. HEL	SAMHD1	FAM	None	23.9048	23.9963	0.0963379	15.3717		HEL	8.53309		8.53309		0.0026995
E2	5. HEL	SAMHD1	FAM	None	24.0968	23.9963	0.0963379				8.72513		8.72513		0.00236306
E3	5. HEL	SAMHD1	FAM	None	23.9872	23.9963	0.0963379				8.61554		8.61554		0.00254955
E4	13. PL21	SAMHD1	FAM	None	26.2576	26.2986	0.050243	14.8749		PL21	11.3826		11.3826		0.00037453
E5	13. PL21	SAMHD1	FAM	None	26.2837	26.2986	0.050243				11.4087		11.4087		0.000367813
E6	13. PL21	SAMHD1	FAM	None	26.3547	26.2986	0.050243				11.4797		11.4797		0.000350155
E7		SAMHD1	FAM	None	34.0632
E8		SAMHD1	FAM	None	Undetermined
E9
E10
E11
E12
F1		SAMHD1	FAM	None	23.3212	23.2242	0.164003	15.5859			7.73536		7.73536		0.00469272
F2		SAMHD1	FAM	None	23.0349	23.2242	0.164003				7.44898		7.44898		0.00572313
F3		SAMHD1	FAM	None	23.3165	23.2242	0.164003				7.73066		7.73066		0.00470802
F4	14. OCI AML 3	SAMHD1	FAM	None	17.7992	18.1834	0.36417	15.4616		OCI AML3	2.33754		2.33754		0.197847
F5	14. OCI AML 3	SAMHD1	FAM	None	18.2276	18.1834	0.36417				2.76591		2.76591		0.14702
F6	14. OCI AML 3	SAMHD1	FAM	None	18.5235	18.1834	0.36417				3.06186		3.06186		0.119754
F7
F8
F9
F10
F11
F12
G1	7. HL60	SAMHD1	FAM	None	27.4427	27.5267	0.0746037	15.7021		HL60	11.7406		11.7406		0.000292226
G2	7. HL60	SAMHD1	FAM	None	27.5521	27.5267	0.0746037				11.85		11.85		0.000270897
G3	7. HL60	SAMHD1	FAM	None	27.5853	27.5267	0.0746037				11.8832		11.8832		0.000264725
G4	15. MonoMac6	SAMHD1	FAM	None	17.1554	17.114	0.0529578	14.4009		Mono Mac 6	2.75457		2.75457		0.148181
G5	15. MonoMac6	SAMHD1	FAM	None	17.1323	17.114	0.0529578				2.73139		2.73139		0.150581
G6	15. MonoMac6	SAMHD1	FAM	None	17.0544	17.114	0.0529578				2.65348		2.65348		0.158936
G7
G8
G9
G10
G11
G12
H1		SAMHD1	FAM	None	22.8577	23.0882	0.29351	15.3642			7.49346		7.49346		0.00554936
H2		SAMHD1	FAM	None	22.9882	23.0882	0.29351				7.62399		7.62399		0.00506933
H3		SAMHD1	FAM	None	23.4186	23.0882	0.29351				8.05437		8.05437		0.00376177
H4	16. OCI AML 2	SAMHD1	FAM	None	20.1368	19.8599	0.242353	15.2297		OCI AML2	4.90715		4.90715		0.0333273
H5	16. OCI AML 2	SAMHD1	FAM	None	19.6866	19.8599	0.242353				4.45692		4.45692		0.0455337
H6	16. OCI AML 2	SAMHD1	FAM	None	19.7562	19.8599	0.242353				4.52655		4.52655		0.0433883

## Sheet: par AML SGI-110 1
Zellen:	SGI	100µM
OCI-AML-3	ZK	100	25	6.25	1.5625	0.390625	0.0976562	0.0244141	0.00610352	Medium
	0.4987	0.138	0.1351	0.1556	0.1935	0.2834	0.3913	0.4973	0.5059	0.1231
ohne Medium	0.3756	0.0149	0.012	0.0325	0.0704	0.1603	0.2682	0.3742	0.3828	0
% der ZK	100	3.96699	3.19489	8.65282	18.7433	42.6784	71.4058	99.6273	101.917
	0	0.96033	0.968051	0.913472	0.812567	0.573216	0.285942	0.00372735	-0.0191694
OCI-AML-3	ZK	100	25	6.25	1.5625	0.390625	0.0976562	0.0244141	0.00610352	Medium
	0.4879	0.1434	0.1438	0.1624	0.1974	0.285	0.4056	0.4997	0.5236	0.129
ohne Medium	0.3589	0.0144	0.0148	0.0334	0.0684	0.156	0.2766	0.3707	0.3946	0
% der ZK	100	4.01226	4.12371	9.30622	19.0582	43.4661	77.0688	103.288	109.947
	0	0.959877	0.958763	0.906938	0.809418	0.565339	0.229312	-0.0328783	-0.0994706
OCI-AML-3	ZK	100	25	6.25	1.5625	0.390625	0.0976562	0.0244141	0.00610352	Medium
	0.5199	0.1401	0.1449	0.1592	0.2047	0.2973	0.4036	0.5036	0.563	0.1278
ohne Medium	0.3921	0.0123	0.0171	0.0314	0.0769	0.1695	0.2758	0.3758	0.4352	0
% der ZK	100	3.13695	4.36113	8.00816	19.6123	43.2288	70.3392	95.8429	110.992
	0	0.96863	0.956389	0.919918	0.803877	0.567712	0.296608	0.0415711	-0.109921
PL21	ZK	100	25	6.25	1.5625	0.390625	0.0976562	0.0244141	0.00610352	Medium
	0.3784	0.1335	0.1669	0.1732	0.1976	0.2245	0.2976	0.3914	0.4166	0.1177
ohne Medium	0.2607	0.0158	0.0492	0.0555	0.0799	0.1068	0.1799	0.2737	0.2989	0
% der ZK	100	6.0606	18.8723	21.2888	30.6483	40.9666	69.0065	104.987	114.653
	0	0.939394	0.811277	0.787112	0.693517	0.590334	0.309935	-0.0498658	-0.146529
PL21	ZK	100	25	6.25	1.5625	0.390625	0.0976562	0.0244141	0.00610352	Medium
	0.3771	0.1382	0.1678	0.1775	0.2023	0.24	0.3151	0.3932	0.4354	0.126
ohne Medium	0.2511	0.0122	0.0418	0.0515	0.0763	0.114	0.1891	0.2672	0.3094	0
% der ZK	100	4.85862	16.6468	20.5098	30.3863	45.4002	75.3087	106.412	123.218
	0	0.951414	0.833532	0.794902	0.696137	0.545998	0.246913	-0.064118	-0.232178
PL21	ZK	100	25	6.25	1.5625	0.390625	0.0976562	0.0244141	0.00610352	Medium
	0.4053	0.143	0.1697	0.1851	0.2067	0.2517	0.3265	0.3972	0.4518	0.1262
ohne Medium	0.2791	0.0168	0.0435	0.0589	0.0805	0.1255	0.2003	0.271	0.3256	0
% der ZK	100	6.01935	15.5858	21.1035	28.8427	44.966	71.7664	97.0978	116.661
	0	0.939807	0.844142	0.788965	0.711573	0.55034	0.282336	0.0290219	-0.166607
NB4	ZK	100	25	6.25	1.5625	0.390625	0.0976562	0.0244141	0.00610352	Medium
MW	0.5888	0.131	0.1186	0.1308	0.1308	0.1434	0.2158	0.3628	0.5571	0.1218
ohne Medium	0.467	0.0092	-0.00319999	0.009	0.009	0.0216	0.094	0.241	0.4353	0
% der ZK	100	1.97002	-0.685224	1.92719	1.92719	4.62527	20.1285	51.606	93.212
	0	0.9803	1.00685	0.980728	0.980728	0.953747	0.798715	0.48394	0.0678801
NB4	ZK	100	25	6.25	1.5625	0.390625	0.0976562	0.0244141	0.00610352	Medium
MW	0.5989	0.1368	0.1278	0.1237	0.1275	0.1448	0.2014	0.314	0.5206	0.1257
ohne Medium	0.4732	0.0111	0.00210001	-0.002	0.0018	0.0191	0.0757	0.1883	0.3949	0
% der ZK	100	2.34573	0.443788	-0.422654	0.380389	4.03635	15.9975	39.7929	83.4531
	0	0.976543	0.995562	1.00423	0.996196	0.959636	0.840025	0.602071	0.165469
NB4	ZK	100	25	6.25	1.5625	0.390625	0.0976562	0.0244141	0.00610352	Medium
MW	0.5989	0.1368	0.1278	0.1237	0.1275	0.1448	0.2014	0.314	0.5206	0.1257
ohne Medium	0.4732	0.0111	0.00210001	-0.002	0.0018	0.0191	0.0757	0.1883	0.3949	0
% der ZK	100	2.34573	0.443788	-0.422654	0.380389	4.03635	15.9975	39.7929	83.4531
	0	0.976543	0.995562	1.00423	0.996196	0.959636	0.840025	0.602071	0.165469

## Sheet: par AML SGI-110 2
Zellen:	SGI	100µM
MOLM-13	ZK	100	25	6.25	1.5625	0.390625	0.0976562	0.0244141	0.00610352	Medium
	0.541	0.1307	0.1444	0.1688	0.2008	0.2493	0.3304	0.4133	0.4882	0.1108
ohne Medium	0.4302	0.0199	0.0336	0.058	0.09	0.1385	0.2196	0.3025	0.3774	0
% der ZK	100	4.62576	7.81032	13.4821	20.9205	32.1943	51.046	70.3161	87.7266
	0	0.953742	0.921897	0.865179	0.790795	0.678057	0.48954	0.296839	0.122734
MOLM-13	ZK	100	25	6.25	1.5625	0.390625	0.0976562	0.0244141	0.00610352	Medium
	0.5169	0.127	0.1432	0.1645	0.2018	0.2358	0.3402	0.4049	0.5087	0.1155
ohne Medium	0.4014	0.0115	0.0277	0.049	0.0863	0.1203	0.2247	0.2894	0.3932	0
% der ZK	100	2.86497	6.90085	12.2073	21.4998	29.9701	55.9791	72.0977	97.9572
	0	0.97135	0.930992	0.877927	0.785002	0.700299	0.440209	0.279023	0.0204285
MOLM-13	ZK	100	25	6.25	1.5625	0.390625	0.0976562	0.0244141	0.00610352	Medium
	0.522	0.1311	0.1473	0.1751	0.1996	0.2434	0.3406	0.4358	0.5047	0.1146
ohne Medium	0.4074	0.0165	0.0327	0.0605	0.085	0.1288	0.226	0.3212	0.3901	0
% der ZK	100	4.05007	8.02651	14.8503	20.864	31.6151	55.4737	78.8414	95.7536
	0	0.959499	0.919735	0.851497	0.79136	0.683849	0.445263	0.211586	0.0424644
OCI-AML-2	ZK	100	25	6.25	1.5625	0.390625	0.0976562	0.0244141	0.00610352	Medium
	0.417	0.1219	0.1265	0.1504	0.1907	0.2421	0.3339	0.3914	0.4838	0.123
ohne Medium	0.294	-0.0011	0.00349999	0.0274	0.0677	0.1191	0.2109	0.2684	0.3608	0
% der ZK	100	-0.374151	1.19047	9.31973	23.0272	40.5102	71.7347	91.2925	122.721
	0	1.00374	0.988095	0.906803	0.769728	0.594898	0.282653	0.0870748	-0.227211
OCI-AML-2	ZK	100	25	6.25	1.5625	0.390625	0.0976562	0.0244141	0.00610352	Medium
	0.3901	0.1226	0.1302	0.1566	0.1936	0.2412	0.3357	0.403	0.4672	0.1295
ohne Medium	0.2606	-0.00690001	0.000699997	0.0271	0.0641	0.1117	0.2062	0.2735	0.3377	0
% der ZK	100	-2.64774	0.26861	10.3991	24.5971	42.8626	79.1251	104.95	129.586
	0	1.02648	0.997314	0.896009	0.754029	0.571374	0.208749	-0.0495011	-0.295856
OCI-AML-2	ZK	100	25	6.25	1.5625	0.390625	0.0976562	0.0244141	0.00610352	Medium
	0.4341	0.124	0.1308	0.1561	0.1976	0.2504	0.3333	0.4176	0.4668	0.1286
ohne Medium	0.3055	-0.0046	0.00219999	0.0275	0.069	0.1218	0.2047	0.289	0.3382	0
% der ZK	100	-1.50573	0.720128	9.00164	22.5859	39.8691	67.0049	94.599	110.704
	0	1.01506	0.992799	0.909984	0.774141	0.601309	0.329951	0.0540098	-0.107038
THP-1	ZK	100	25	6.25	1.5625	0.390625	0.0976562	0.0244141	0.00610352	Medium
MW	0.2798	0.1456	0.1571	0.1949	0.2277	0.2436	0.248	0.2526	0.2623	0.1121
ohne Medium	0.1677	0.0335	0.045	0.0828	0.1156	0.1315	0.1359	0.1405	0.1502	0
% der ZK	100	19.9762	26.8336	49.3739	68.9326	78.4138	81.0376	83.7806	89.5647
	0	0.800238	0.731664	0.506261	0.310674	0.215862	0.189624	0.162194	0.104353
THP-1	ZK	100	25	6.25	1.5625	0.390625	0.0976562	0.0244141	0.00610352	Medium
MW	0.275	0.1505	0.1584	0.203	0.239	0.2587	0.2528	0.2596	0.268	0.1164
ohne Medium	0.1586	0.0341	0.042	0.0866	0.1226	0.1423	0.1364	0.1432	0.1516	0
% der ZK	100	21.5006	26.4817	54.6028	77.3014	89.7226	86.0025	90.29	95.5864
	0	0.784994	0.735183	0.453972	0.226986	0.102774	0.139975	0.0970996	0.0441362
THP-1	ZK	100	25	6.25	1.5625	0.390625	0.0976562	0.0244141	0.00610352	Medium
MW	0.2753	0.1533	0.1595	0.2119	0.254	0.2699	0.264	0.2683	0.2817	0.1145
ohne Medium	0.1608	0.0388	0.045	0.0974	0.1395	0.1554	0.1495	0.1538	0.1672	0
% der ZK	100	24.1294	27.9851	60.5721	86.7537	96.6418	92.9726	95.6468	103.98
	0	0.758706	0.720149	0.394279	0.132463	0.0335821	0.0702736	0.0435323	-0.0398009

## Sheet: par AML SGI-110 3
Zellen:	SGI	100µM
ML-2	ZK	100	25	6.25	1.5625	0.390625	0.0976562	0.0244141	0.00610352	Medium
	0.4784	0.1426	0.1656	0.2573	0.3529	0.3857	0.47	0.4986	0.5594	0.1182
ohne Medium	0.3602	0.0244	0.0474	0.1391	0.2347	0.2675	0.3518	0.3804	0.4412	0
% der ZK	100	6.77402	13.1594	38.6174	65.1582	74.2643	97.668	105.608	122.488
	0	0.93226	0.868406	0.613826	0.348418	0.257357	0.0233204	-0.05608	-0.224875
ML-2	ZK	100	25	6.25	1.5625	0.390625	0.0976562	0.0244141	0.00610352	Medium
	0.4769	0.1423	0.1679	0.259	0.3483	0.3709	0.4347	0.4752	0.5196	0.1254
ohne Medium	0.3515	0.0169	0.0425	0.1336	0.2229	0.2455	0.3093	0.3498	0.3942	0
% der ZK	100	4.80796	12.091	38.0085	63.4139	69.8435	87.9943	99.5164	112.148
	0	0.95192	0.87909	0.619915	0.365861	0.301565	0.120057	0.00483645	-0.121479
ML-2	ZK	100	25	6.25	1.5625	0.390625	0.0976562	0.0244141	0.00610352	Medium
	0.5085	0.1502	0.1736	0.2879	0.3637	0.4169	0.4618	0.5351	0.5573	0.1229
ohne Medium	0.3856	0.0273	0.0507	0.165	0.2408	0.294	0.3389	0.4122	0.4344	0
% der ZK	100	7.07987	13.1483	42.7905	62.4481	76.2448	87.889	106.898	112.656
	0	0.929201	0.868517	0.572095	0.375519	0.237552	0.12111	-0.0689834	-0.126556
HL 60	ZK	100	25	6.25	1.5625	0.390625	0.0976562	0.0244141	0.00610352	Medium
	0.4099	0.1215	0.1297	0.1266	0.1543	0.2691	0.4014	0.4407	0.4836	0.1208
ohne Medium	0.2891	0.000699997	0.0089	0.00579999	0.0335	0.1483	0.2806	0.3199	0.3628	0
% der ZK	100	0.24213	3.07852	2.00622	11.5877	51.2971	97.0598	110.654	125.493
	0	0.997579	0.969215	0.979938	0.884123	0.487029	0.0294016	-0.106537	-0.254929
HL 60	ZK	100	25	6.25	1.5625	0.390625	0.0976562	0.0244141	0.00610352	Medium
	0.3959	0.1277	0.1321	0.1318	0.1583	0.276	0.405	0.4282	0.4649	0.1278
ohne Medium	0.2681	-0.000100002	0.0043	0.00399999	0.0305	0.1482	0.2772	0.3004	0.3371	0
% der ZK	100	-0.0373001	1.60388	1.49198	11.3763	55.2779	103.394	112.048	125.737
	0	1.00037	0.983961	0.98508	0.886237	0.447221	-0.0339425	-0.120477	-0.257367
HL 60	ZK	100	25	6.25	1.5625	0.390625	0.0976562	0.0244141	0.00610352	Medium
	0.4622	0.121	0.1304	0.1299	0.1595	0.2902	0.423	0.4734	0.4892	0.1264
ohne Medium	0.3358	-0.00539999	0.00400001	0.0035	0.0331	0.1638	0.2966	0.347	0.3628	0
% der ZK	100	-1.6081	1.19119	1.04229	9.85706	48.779	88.3264	103.335	108.041
	0	1.01608	0.988088	0.989577	0.901429	0.51221	0.116736	-0.0333532	-0.080405
MV4-11	ZK	100	25	6.25	1.5625	0.390625	0.0976562	0.0244141	0.00610352	Medium
MW	0.2951	0.1193	0.1339	0.1535	0.1842	0.2171	0.264	0.2768	0.3018	0.1123
ohne Medium	0.1828	0.007	0.0216	0.0412	0.0719	0.1048	0.1517	0.1645	0.1895	0
% der ZK	100	3.82932	11.8162	22.5383	39.3326	57.3304	82.9869	89.9891	103.665
	0	0.961707	0.881838	0.774617	0.606674	0.426696	0.170131	0.100109	-0.0366521
MV4-11	ZK	100	25	6.25	1.5625	0.390625	0.0976562	0.0244141	0.00610352	Medium
MW	0.2755	0.1202	0.1297	0.1539	0.1818	0.2137	0.2557	0.2803	0.3155	0.1136
ohne Medium	0.1619	0.0066	0.0161	0.0403	0.0682	0.1001	0.1421	0.1667	0.2019	0
% der ZK	100	4.07659	9.94441	24.8919	42.1248	61.8283	87.7702	102.965	124.707
	0	0.959234	0.900556	0.751081	0.578752	0.381717	0.122298	-0.0296479	-0.247066
MV4-11	ZK	100	25	6.25	1.5625	0.390625	0.0976562	0.0244141	0.00610352	Medium
MW	0.3102	0.1204	0.1347	0.1552	0.1871	0.2315	0.2737	0.2937	0.2972	0.1128
ohne Medium	0.1974	0.00759999	0.0219	0.0424	0.0743	0.1187	0.1609	0.1809	0.1844	0
% der ZK	100	3.85005	11.0942	21.4792	37.6393	60.1317	81.5096	91.6413	93.4144
	0	0.9615	0.889058	0.785208	0.623607	0.398683	0.184904	0.0835866	0.0658562

## Sheet: par AML SGI-110 4
Zellen:	SGI	100µM
SIG-M5	ZK	100	25	6.25	1.5625	0.390625	0.0976562	0.0244141	0.00610352	Medium
	0.5928	0.1175	0.1648	0.2083	0.3137	0.4703	0.5999	0.672	0.6907	0.1212
ohne Medium	0.4716	-0.0037	0.0436	0.0871	0.1925	0.3491	0.4787	0.5508	0.5695	0
% der ZK	100	-0.784564	9.24512	18.469	40.8185	74.0246	101.506	116.794	120.759
	0	1.00785	0.907549	0.81531	0.591815	0.259754	-0.0150551	-0.167939	-0.207591
SIG-M5	ZK	100	25	6.25	1.5625	0.390625	0.0976562	0.0244141	0.00610352	Medium
	0.5634	0.115	0.1669	0.2135	0.3011	0.4912	0.6478	0.6751	0.7997	0.1278
ohne Medium	0.4356	-0.0128	0.0391	0.0857	0.1733	0.3634	0.52	0.5473	0.6719	0
% der ZK	100	-2.93848	8.97612	19.674	39.7842	83.4252	119.376	125.643	154.247
	0	1.02938	0.910239	0.80326	0.602158	0.165748	-0.193756	-0.256428	-0.54247
SIG-M5	ZK	100	25	6.25	1.5625	0.390625	0.0976562	0.0244141	0.00610352	Medium
	0.6422	0.1197	0.1662	0.2343	0.3297	0.5043	0.5956	0.693	0.7075	0.1285
ohne Medium	0.5137	-0.0088	0.0377	0.1058	0.2012	0.3758	0.4671	0.5645	0.579	0
% der ZK	100	-1.71306	7.33891	20.5957	39.1668	73.1555	90.9286	109.889	112.712
	0	1.01713	0.926611	0.794043	0.608332	0.268445	0.0907144	-0.0988905	-0.127117
HEL	ZK	100	25	6.25	1.5625	0.390625	0.0976562	0.0244141	0.00610352	Medium
	0.4876	0.1622	0.1685	0.1804	0.215	0.2864	0.3548	0.3694	0.4123	0.1119
ohne Medium	0.3757	0.0503	0.0566	0.0685	0.1031	0.1745	0.2429	0.2575	0.3004	0
% der ZK	100	13.3883	15.0652	18.2326	27.4421	46.4466	64.6526	68.5387	79.9574
	0	0.866117	0.849348	0.817674	0.725579	0.535534	0.353474	0.314613	0.200426
HEL	ZK	100	25	6.25	1.5625	0.390625	0.0976562	0.0244141	0.00610352	Medium
	0.4871	0.1607	0.1657	0.1842	0.2186	0.2916	0.359	0.3917	0.4075	0.1149
ohne Medium	0.3722	0.0458	0.0508	0.0693	0.1037	0.1767	0.2441	0.2768	0.2926	0
% der ZK	100	12.3052	13.6486	18.619	27.8614	47.4745	65.583	74.3686	78.6136
	0	0.876948	0.863514	0.81381	0.721386	0.525255	0.34417	0.256314	0.213864
HEL	ZK	100	25	6.25	1.5625	0.390625	0.0976562	0.0244141	0.00610352	Medium
	0.5231	0.171	0.1726	0.1932	0.2284	0.2935	0.38	0.4193	0.439	0.1154
ohne Medium	0.4077	0.0556	0.0572	0.0778	0.113	0.1781	0.2646	0.3039	0.3236	0
% der ZK	100	13.6375	14.0299	19.0827	27.7165	43.6841	64.9007	74.5401	79.3721
	0	0.863625	0.859701	0.809173	0.722835	0.563159	0.350993	0.254599	0.206279
MonoMac6	ZK	100	25	6.25	1.5625	0.390625	0.0976562	0.0244141	0.00610352	Medium
MW	0.4625	0.1422	0.1737	0.2192	0.2785	0.3271	0.3728	0.3921	0.3386	0.1143
ohne Medium	0.3482	0.0279	0.0594	0.1049	0.1642	0.2128	0.2585	0.2778	0.2243	0
% der ZK	100	8.01263	17.0592	30.1264	47.1568	61.1143	74.2389	79.7817	64.417
	0	0.919874	0.829408	0.698736	0.528432	0.388857	0.257611	0.202183	0.35583
MonoMac6	ZK	100	25	6.25	1.5625	0.390625	0.0976562	0.0244141	0.00610352	Medium
MW	0.4468	0.1448	0.1791	0.2293	0.2915	0.3289	0.3773	0.4119	0.3309	0.1187
ohne Medium	0.3281	0.0261	0.0604	0.1106	0.1728	0.2102	0.2586	0.2932	0.2122	0
% der ZK	100	7.95489	18.409	33.7092	52.6669	64.0658	78.8174	89.363	64.6754
	0	0.920451	0.81591	0.662908	0.473331	0.359342	0.211826	0.10637	0.353246
MonoMac6	ZK	100	25	6.25	1.5625	0.390625	0.0976562	0.0244141	0.00610352	Medium
MW	0.4839	0.1443	0.1845	0.2358	0.2893	0.3198	0.3942	0.4265	0.4074	0.1173
ohne Medium	0.3666	0.027	0.0672	0.1185	0.172	0.2025	0.2769	0.3092	0.2901	0
% der ZK	100	7.36498	18.3306	32.3241	46.9176	55.2373	75.5319	84.3426	79.1326
	0	0.92635	0.816694	0.676759	0.530824	0.447627	0.244681	0.156574	0.208674

## Sheet: par AML SGI-110 5
Zellen:	SGI
	100µM
KG-1	ZK	100	25	6.25	1.5625	0.390625	0.0976562	0.0244141	0.00610352	Medium
	0.2827	0.1323	0.1409	0.1422	0.1482	0.1559	0.186	0.2337	0.2802	0.1103
ohne Medium	0.1724	0.022	0.0306	0.0319	0.0379	0.0456	0.0757	0.1234	0.1699	0
% der ZK	100	12.761	17.7494	18.5035	21.9838	26.4501	43.9095	71.5777	98.5499
	0	0.87239	0.822506	0.814965	0.780162	0.735499	0.560905	0.284223	0.0145011
KG-1	ZK	100	25	6.25	1.5625	0.390625	0.0976562	0.0244141	0.00610352	Medium
	0.273	0.1386	0.1462	0.1456	0.1508	0.1588	0.1955	0.2414	0.275	0.1147
ohne Medium	0.1583	0.0239	0.0315	0.0309	0.0361	0.0441	0.0808	0.1267	0.1603	0
% der ZK	100	15.0979	19.8989	19.5199	22.8048	27.8585	51.0423	80.0379	101.263
	0	0.849021	0.801011	0.804801	0.771952	0.721415	0.489577	0.199621	-0.0126343
KG-1	ZK	100	25	6.25	1.5625	0.390625	0.0976562	0.0244141	0.00610352	Medium
	0.286	0.1445	0.1512	0.152	0.1531	0.1684	0.21	0.237	0.2787	0.1155
ohne Medium	0.1705	0.029	0.0357	0.0365	0.0376	0.0529	0.0945	0.1215	0.1632	0
% der ZK	100	17.0088	20.9384	21.4076	22.0528	31.0264	55.4252	71.261	95.7185
	0	0.829912	0.790616	0.785924	0.779472	0.689736	0.445748	0.28739	0.0428154

## Sheet: par AML Dauno 1
	Daunorubicin 50nM
MV4-11	ZK	50	25	12.5	6.25	3.125	1.5625	0.78125	0.390625	Medium
	0.2439	0.126467	0.1471	0.160267	0.1725	0.1816	0.2105	0.225933	0.244367	0.146767
ohne Medium	0.0971333	-0.0203	0.000333334	0.0135	0.0257333	0.0348333	0.0637333	0.0791667	0.0976	0
% der ZK	100	-20.8991	0.343172	13.8984	26.4928	35.8614	65.6143	81.5031	100.48
	0	1.20899	0.996568	0.861016	0.735072	0.641386	0.343857	0.184969	-0.00480442
MV4-11	ZK	50	25	12.5	6.25	3.125	1.5625	0.78125	0.390625	Medium
	0.251567	0.128267	0.1533	0.155467	0.1697	0.18	0.2075	0.2045	0.243767	0.1548
ohne Medium	0.0967667	-0.0265333	-0.0015	0.000666668	0.0149	0.0252	0.0527	0.0497	0.0889667	0
% der ZK	100	-27.4199	-1.55012	0.688944	15.3979	26.042	54.4609	51.3607	91.9394
	0	1.2742	1.0155	0.993111	0.846021	0.73958	0.455391	0.486393	0.0806062
MV4-11	ZK	50	25	12.5	6.25	3.125	1.5625	0.78125	0.390625	Medium
	0.2528	0.1397	0.1603	0.1573	0.175	0.1796	0.2135	0.2039	0.2437	0.1469
ohne Medium	0.1059	-0.0072	0.0134	0.0104	0.0281	0.0327	0.0666	0.057	0.0968	0
% der ZK	100	-6.79887	12.6535	9.82058	26.5345	30.8782	62.8895	53.8244	91.407
	0	1.06799	0.873465	0.901794	0.734655	0.691218	0.371105	0.461756	0.08593
Molm-13	ZK	50	25	12.5	6.25	3.125	1.5625	0.78125	0.390625	Medium
	0.4045	0.121167	0.128233	0.149833	0.223667	0.336267	0.3998	0.448467	0.424033	0.1335
ohne Medium	0.271	-0.0123333	-0.00526667	0.0163333	0.0901667	0.202767	0.2663	0.314967	0.290533	0
% der ZK	100	-4.55105	-1.94342	6.02706	33.2718	74.8216	98.2657	116.224	107.208
	0	1.04551	1.01943	0.939729	0.667282	0.251784	0.0173432	-0.162239	-0.0720787
Molm-13	ZK	50	25	12.5	6.25	3.125	1.5625	0.78125	0.390625	Medium
	0.378567	0.117967	0.124133	0.148867	0.2059	0.296133	0.351133	0.3904	0.395033	0.123133
ohne Medium	0.255433	-0.00516666	0.001	0.0257333	0.0827667	0.173	0.228	0.267267	0.2719	0
% der ZK	100	-2.02271	0.391492	10.0744	32.4025	67.728	89.2601	104.633	106.447
	0	1.02023	0.996085	0.899256	0.675975	0.32272	0.107399	-0.0463265	-0.0644656
Molm-13	ZK	50	25	12.5	6.25	3.125	1.5625	0.78125	0.390625	Medium
	0.3949	0.117	0.1243	0.1463	0.2105	0.2919	0.3651	0.3969	0.3971	0.1187
ohne Medium	0.2762	-0.0017	0.00560001	0.0276	0.0918	0.1732	0.2464	0.2782	0.2784	0
% der ZK	100	-0.615496	2.02752	9.99276	33.2368	62.7082	89.2107	100.724	100.797
	0	1.00615	0.979725	0.900072	0.667632	0.372918	0.107893	-0.00724114	-0.00796527
HL-60	ZK	50	25	12.5	6.25	3.125	1.5625	0.78125	0.390625	Medium
	0.2508	0.129467	0.1282	0.176333	0.164267	0.197433	0.225833	0.247633	0.251233	0.166933
ohne Medium	0.0838667	-0.0374667	-0.0387333	0.0094	-0.00266667	0.0305	0.0589	0.0807	0.0843	0
% der ZK	100	-44.6741	-46.1844	11.2083	-3.17965	36.3672	70.2305	96.2242	100.517
	0	1.44674	1.46184	0.887917	1.0318	0.636328	0.297695	0.0377583	-0.00516708
HL-60	ZK	50	25	12.5	6.25	3.125	1.5625	0.78125	0.390625	Medium
	0.225433	0.116733	0.120467	0.167133	0.157	0.179433	0.212367	0.220233	0.2251	0.130167
ohne Medium	0.0952667	-0.0134333	-0.0097	0.0369667	0.0268333	0.0492667	0.0822	0.0900667	0.0949333	0
% der ZK	100	-14.1008	-10.1819	38.8034	28.1665	51.7145	86.2841	94.5416	99.6501
	0	1.14101	1.10182	0.611966	0.718335	0.482855	0.137159	0.0545836	0.00349891
HL-60	ZK	50	25	12.5	6.25	3.125	1.5625	0.78125	0.390625	Medium
	0.2172	0.1188	0.1184	0.1646	0.1537	0.178	0.2158	0.222	0.2235	0.1281
ohne Medium	0.0891	-0.00929999	-0.00969999	0.0365	0.0256	0.0499	0.0877	0.0939	0.0954	0
% der ZK	100	-10.4377	-10.8866	40.9652	28.7318	56.0045	98.4287	105.387	107.071
	0	1.10438	1.10887	0.590348	0.712682	0.439955	0.0157126	-0.0538721	-0.0707071
SIG-M5	ZK	50	25	12.5	6.25	3.125	1.5625	0.78125	0.390625	Medium
	0.183133	0.114833	0.116567	0.1156	0.1159	0.1294	0.154967	0.1727	0.1776	0.114367
ohne Medium	0.0687667	0.000466665	0.0022	0.00123333	0.00153333	0.0150333	0.0406	0.0583333	0.0632333	0
% der ZK	100	0.67862	3.19922	1.7935	2.22976	21.8614	59.0402	84.8279	91.9535
	0	0.993214	0.968008	0.982065	0.977702	0.781386	0.409598	0.151721	0.0804653
SIG-M5	ZK	50	25	12.5	6.25	3.125	1.5625	0.78125	0.390625	Medium
	0.185633	0.117567	0.114833	0.111633	0.114867	0.1293	0.159433	0.172367	0.180067	0.116633
ohne Medium	0.069	0.000933334	-0.0018	-0.005	-0.00176667	0.0126667	0.0428	0.0557333	0.0634333	0
% der ZK	100	1.35266	-2.6087	-7.24638	-2.56039	18.3575	62.029	80.773	91.9324
	0	0.986473	1.02609	1.07246	1.0256	0.816425	0.37971	0.19227	0.0806763
SIG-M5	ZK	50	25	12.5	6.25	3.125	1.5625	0.78125	0.390625	Medium
	0.1879	0.1186	0.1172	0.1126	0.1149	0.1265	0.169	0.1766	0.1823	0.1166
ohne Medium	0.0713	0.002	0.000600003	-0.004	-0.0017	0.0099	0.0524	0.06	0.0657	0
% der ZK	100	2.80505	0.841518	-5.6101	-2.38429	13.885	73.4923	84.1515	92.1459
	0	0.971949	0.991585	1.0561	1.02384	0.86115	0.265077	0.158485	0.0785414

## Sheet: par AML Dauno 2
	Daunorubicin 50nM
KG-1	ZK	50	25	12.5	6.25	3.125	1.5625	0.78125	0.390625	Medium
	0.183367	0.132433	0.1466	0.152667	0.162833	0.176033	0.1788	0.184767	0.195867	0.133333
ohne Medium	0.0500333	-0.0009	0.0132667	0.0193333	0.0295	0.0427	0.0454667	0.0514333	0.0625333	0
% der ZK	100	-1.7988	26.5157	38.6409	58.9607	85.3431	90.8728	102.798	124.983
	0	1.01799	0.734843	0.613591	0.410393	0.146569	0.0912724	-0.0279814	-0.249834
KG-1	ZK	50	25	12.5	6.25	3.125	1.5625	0.78125	0.390625	Medium
	0.185733	0.1309	0.147967	0.156767	0.1684	0.169733	0.177733	0.183667	0.189233	0.1254
ohne Medium	0.0603333	0.0055	0.0225667	0.0313667	0.043	0.0443333	0.0523333	0.0582667	0.0638333	0
% der ZK	100	9.11602	37.4033	51.989	71.2707	73.4807	86.7403	96.5746	105.801
	0	0.90884	0.625967	0.48011	0.287293	0.265193	0.132597	0.0342541	-0.058011
KG-1	ZK	50	25	12.5	6.25	3.125	1.5625	0.78125	0.390625	Medium
	0.1874	0.1373	0.1562	0.1627	0.1734	0.167	0.1809	0.1813	0.1928	0.1267
ohne Medium	0.0607	0.0106	0.0295	0.036	0.0467	0.0403	0.0542	0.0546	0.0661	0
% der ZK	100	17.4629	48.5997	59.3081	76.9358	66.3921	89.2916	89.9506	108.896
	0	0.825371	0.514003	0.406919	0.230642	0.336079	0.107084	0.100494	-0.0889621
ML2	ZK	50	25	12.5	6.25	3.125	1.5625	0.78125	0.390625	Medium
	0.1855	0.128267	0.129433	0.136833	0.138767	0.1457	0.170033	0.180867	0.1943	0.119
ohne Medium	0.0665	0.00926666	0.0104333	0.0178333	0.0197667	0.0267	0.0510333	0.0618667	0.0753	0
% der ZK	100	13.9348	15.6892	26.817	29.7243	40.1504	76.7419	93.0326	113.233
	0	0.860652	0.843108	0.73183	0.702757	0.598496	0.232581	0.0696742	-0.132331
ML2	ZK	50	25	12.5	6.25	3.125	1.5625	0.78125	0.390625	Medium
	0.1901	0.1391	0.133867	0.137267	0.137867	0.155167	0.1712	0.180933	0.195233	0.129433
ohne Medium	0.0606667	0.00966667	0.00443333	0.00783333	0.00843333	0.0257333	0.0417667	0.0515	0.0658	0
% der ZK	100	15.9341	7.30769	12.9121	13.9011	42.4176	68.8462	84.8901	108.462
	0	0.840659	0.926923	0.870879	0.860989	0.575824	0.311538	0.151099	-0.0846155
ML2	ZK	50	25	12.5	6.25	3.125	1.5625	0.78125	0.390625	Medium
	0.1942	0.1415	0.1383	0.1436	0.1449	0.161	0.179	0.193	0.1952	0.1273
ohne Medium	0.0669	0.0142	0.011	0.0163	0.0176	0.0337	0.0517	0.0657	0.0679	0
% der ZK	100	21.2257	16.4425	24.3647	26.3079	50.3737	77.2795	98.2063	101.495
	0	0.787743	0.835575	0.756353	0.736921	0.496263	0.227205	0.0179371	-0.0149477
OCI-AML2	ZK	50	25	12.5	6.25	3.125	1.5625	0.78125	0.390625	Medium
	0.252533	0.109433	0.1183	0.129167	0.176033	0.232133	0.262167	0.265433	0.2849	0.108667
ohne Medium	0.143867	0.000766667	0.00963333	0.0205	0.0673667	0.123467	0.1535	0.156767	0.176233	0
% der ZK	100	0.532901	6.69602	14.2493	46.8258	85.8202	106.696	108.967	122.498
	0	0.994671	0.93304	0.857507	0.531742	0.141798	-0.0669602	-0.0896664	-0.224977
OCI-AML2	ZK	50	25	12.5	6.25	3.125	1.5625	0.78125	0.390625	Medium
	0.2317	0.1115	0.122567	0.126933	0.1615	0.205367	0.220167	0.236467	0.234833	0.113333
ohne Medium	0.118367	-0.00183334	0.00923333	0.0136	0.0481667	0.0920333	0.106833	0.123133	0.1215	0
% der ZK	100	-1.54886	7.80062	11.4897	40.6928	77.7527	90.2563	104.027	102.647
	0	1.01549	0.921994	0.885103	0.593072	0.222473	0.0974374	-0.0402703	-0.0264714
OCI-AML2	ZK	50	25	12.5	6.25	3.125	1.5625	0.78125	0.390625	Medium
	0.261	0.1064	0.1196	0.1254	0.1748	0.2236	0.2615	0.2607	0.2725	0.1091
ohne Medium	0.1519	-0.0027	0.0105	0.0163	0.0657	0.1145	0.1524	0.1516	0.1634	0
% der ZK	100	-1.77749	6.91244	10.7307	43.2521	75.3785	100.329	99.8025	107.571
	0	1.01777	0.930876	0.892693	0.567479	0.246215	-0.0032916	0.00197511	-0.0757077
OCI-AML3	ZK	50	25	12.5	6.25	3.125	1.5625	0.78125	0.390625	Medium
	0.2426	0.130667	0.137567	0.148067	0.184167	0.208733	0.232267	0.231733	0.242933	0.120367
ohne Medium	0.122233	0.0103	0.0172	0.0277	0.0638	0.0883667	0.1119	0.111367	0.122567	0
% der ZK	100	8.42651	14.0715	22.6616	52.1953	72.2934	91.5462	91.1099	100.273
	0	0.915735	0.859285	0.773384	0.478047	0.277066	0.0845378	0.0889011	-0.00272699
OCI-AML3	ZK	50	25	12.5	6.25	3.125	1.5625	0.78125	0.390625	Medium
	0.2428	0.1296	0.1376	0.1392	0.174167	0.206533	0.2218	0.226733	0.2505	0.132733
ohne Medium	0.110067	-0.00313333	0.00486666	0.00646667	0.0414333	0.0738	0.0890667	0.094	0.117767	0
% der ZK	100	-2.84676	4.42156	5.87523	37.6439	67.0503	80.9207	85.4028	106.996
	0	1.02847	0.955784	0.941248	0.623561	0.329497	0.190793	0.145972	-0.0699576
OCI-AML3	ZK	50	25	12.5	6.25	3.125	1.5625	0.78125	0.390625	Medium
	0.2522	0.1335	0.1355	0.1349	0.1685	0.2089	0.2153	0.2252	0.2499	0.1306
ohne Medium	0.1216	0.00289999	0.00489999	0.0043	0.0379	0.0783	0.0847	0.0946	0.1193	0
% der ZK	100	2.38486	4.0296	3.53618	31.1678	64.3914	69.6546	77.796	98.1085
	0	0.976151	0.959704	0.964638	0.688322	0.356086	0.303454	0.22204	0.0189145

[truncated: 20 more sheets: par AML Dauno 3, par AML Dauno 4, par AML Melphalan 1, par AML Melphalan 2, par AML Melphalan 3, par AML Melphalan 4, par AML Topo 1, par AML Topo 2, par AML Topo 3, par AML Topo 4, par AML Lomustin 1, par AML Lomustin 2, par AML Lomustin 3, par AML Lomustin 4, par AML Eto 1, par AML Eto 2, par AML Eto 3, par AML Eto 4, dNTPs par AML, relative Protein Level]
