# Supplementary material for: Selective inactivation of hypomethylating agents by SAMHD1 provides a rationale for therapeutic stratification in AML
Source: Nat Commun. 2019 Aug 2;10:3475. doi: 10.1038/s41467-019-11413-4 (PMC6677770; doi:10.1038/s41467-019-11413-4)
Supplement: Supplementary file 6 — Source Data [file 41467_2019_11413_MOESM6_ESM.zip › Source Data_Figure 4.xls]

## Sheet: 4B,C HL-60 AZA DAC
Zellen:	DAC	40µM
HL-60	ZK	40	10	2.5	0.625	0.15625	0.0390625	0.00976562	0.00244141	Medium
	0.2853	0.0922	0.0915	0.099	0.1157	0.1731	0.2216	0.2555	0.2836	0.1135
ohne Medium	0.1718	-0.0213	-0.022	-0.0145	0.0022	0.0596	0.1081	0.142	0.1701	0
% der ZK	100	-12.3981	-12.8056	-8.44005	1.28056	34.6915	62.922	82.6542	99.0105
	0	1.12398	1.12806	1.0844	0.987194	0.653085	0.37078	0.173458	0.00989523
HL-60	ZK	40	10	2.5	0.625	0.15625	0.0390625	0.00976562	0.00244141	Medium
	0.2852	0.1015	0.1027	0.1088	0.1223	0.1809	0.2406	0.2589	0.2736	0.1144
ohne Medium	0.1708	-0.0129	-0.0117	-0.0056	0.0079	0.0665	0.1262	0.1445	0.1592	0
% der ZK	100	-7.55269	-6.85012	-3.27869	4.62529	38.9344	73.8876	84.6019	93.2084
	0	1.07553	1.0685	1.03279	0.953747	0.610656	0.261124	0.153981	0.0679157
HL-60	ZK	40	10	2.5	0.625	0.15625	0.0390625	0.00976562	0.00244141	Medium
	0.2735	0.0934	0.095	0.1055	0.1309	0.1851	0.2398	0.2523	0.2756	0.1131
ohne Medium	0.1604	-0.0197	-0.0181	-0.0076	0.0178	0.072	0.1267	0.1392	0.1625	0
% der ZK	100	-12.2818	-11.2843	-4.73815	11.0973	44.8878	78.99	86.783	101.309
	0	1.12282	1.11284	1.04738	0.889027	0.551122	0.2101	0.13217	-0.0130923
	AZA	100µM
HL-60	ZK	100	25	6.25	1.5625	0.390625	0.0976562	0.0244141	0.00610352	Medium
	0.2958	0.1415	0.1412	0.151	0.2283	0.2684	0.2474	0.2885	0.3105	0.1475
ohne Medium	0.1483	-0.006	-0.0063	0.0035	0.0808	0.1209	0.0999	0.141	0.163	0
% der ZK	100	-4.04585	-4.24815	2.36008	54.4842	81.5239	67.3635	95.0775	109.912
	0	1.04046	1.04248	0.976399	0.455158	0.184761	0.326365	0.0492245	-0.0991234
HL-60	ZK	100	25	6.25	1.5625	0.390625	0.0976562	0.0244141	0.00610352	Medium
	0.3016	0.1381	0.1368	0.1539	0.2279	0.264	0.2534	0.2762	0.3041	0.1476
ohne Medium	0.154	-0.0095	-0.0108	0.0063	0.0803	0.1164	0.1058	0.1286	0.1565	0
% der ZK	100	-6.16883	-7.01299	4.09091	52.1429	75.5844	68.7013	83.5065	101.623
	0	1.06169	1.07013	0.959091	0.478571	0.244156	0.312987	0.164935	-0.0162338
HL-60	ZK	100	25	6.25	1.5625	0.390625	0.0976562	0.0244141	0.00610352	Medium
	0.2803	0.1357	0.1381	0.1516	0.2184	0.2596	0.247	0.2811	0.3058	0.1467
ohne Medium	0.1336	-0.011	-0.0086	0.0049	0.0717	0.1129	0.1003	0.1344	0.1591	0
% der ZK	100	-8.23353	-6.43713	3.66766	53.6677	84.506	75.0749	100.599	119.087
	0	1.08234	1.06437	0.963323	0.463323	0.15494	0.249251	-0.00598802	-0.190868

## Sheet: 4B,C HL-60 rAZA AZA
Zellen:	AZA	100µM
HL60r5-Aza I	ZK	100	25	6.25	1.5625	0.390625	0.0976562	0.0244141	0.00610352	Medium
	0.2218	0.1224	0.1523	0.1818	0.2031	0.2088	0.2081	0.2079	0.2102	0.1414
ohne Medium	0.0804	-0.019	0.0109	0.0404	0.0617	0.0674	0.0667	0.0665	0.0688	0
% der ZK	100	-23.6318	13.5572	50.2488	76.7413	83.8308	82.9602	82.7114	85.5721
	0	1.23632	0.864428	0.497512	0.232587	0.161692	0.170398	0.172886	0.144279
HL60r5-Aza I	ZK	100	25	6.25	1.5625	0.390625	0.0976562	0.0244141	0.00610352	Medium
	0.2129	0.1225	0.1653	0.2094	0.2118	0.2283	0.2449	0.2237	0.2243	0.1409
ohne Medium	0.072	-0.0184	0.0244	0.0685	0.0709	0.0874	0.104	0.0828	0.0834	0
% der ZK	100	-25.5556	33.8889	95.1389	98.4722	121.389	144.444	115	115.833
	0	1.25556	0.661111	0.0486111	0.0152778	-0.213889	-0.444444	-0.15	-0.158333
HL60r5-Aza I	ZK	100	25	6.25	1.5625	0.390625	0.0976562	0.0244141	0.00610352	Medium
	0.2247	0.1215	0.1491	0.1971	0.2232	0.2168	0.22	0.2221	0.2217	0.1423
ohne Medium	0.0824	-0.0208	0.0068	0.0548	0.0809	0.0745	0.0777	0.0798	0.0794	0
% der ZK	100	-25.2427	8.25243	66.5049	98.1796	90.4126	94.2961	96.8447	96.3592
	0	1.25243	0.917476	0.334951	0.0182039	0.0958738	0.0570388	0.0315534	0.0364078
HL60r5-Aza II	ZK	100	25	6.25	1.5625	0.390625	0.0976562	0.0244141	0.00610352	Medium
	0.338	0.1631	0.1942	0.2504	0.3019	0.3141	0.3418	0.3103	0.3491	0.1376
ohne Medium	0.2004	0.0255	0.0566	0.1128	0.1643	0.1765	0.2042	0.1727	0.2115	0
% der ZK	100	12.7246	28.2435	56.2874	81.986	88.0739	101.896	86.1776	105.539
	0	0.872754	0.717565	0.437126	0.18014	0.119261	-0.0189621	0.138224	-0.0553892
HL60r5-Aza II	ZK	100	25	6.25	1.5625	0.390625	0.0976562	0.0244141	0.00610352	Medium
	0.3333	0.1361	0.1902	0.2334	0.3057	0.3058	0.3288	0.3474	0.3483	0.1396
ohne Medium	0.1937	-0.0035	0.0506	0.0938	0.1661	0.1662	0.1892	0.2078	0.2087	0
% der ZK	100	-1.80692	26.1229	48.4254	85.7512	85.8028	97.6768	107.279	107.744
	0	1.01807	0.738771	0.515746	0.142488	0.141972	0.0232318	-0.072793	-0.0774393
HL60r5-Aza II	ZK	100	25	6.25	1.5625	0.390625	0.0976562	0.0244141	0.00610352	Medium
	0.331	0.1389	0.1813	0.2617	0.3235	0.3239	0.3255	0.3263	0.3476	0.1431
ohne Medium	0.1879	-0.0042	0.0382	0.1186	0.1804	0.1808	0.1824	0.1832	0.2045	0
% der ZK	100	-2.23523	20.33	63.1187	96.0085	96.2214	97.0729	97.4987	108.834
	0	1.02235	0.7967	0.368813	0.0399148	0.0377861	0.0292709	0.0250133	-0.0883449
HL60r5-Aza III	ZK	100	25	6.25	1.5625	0.390625	0.0976562	0.0244141	0.00610352	Medium
	0.331	0.1357	0.1807	0.2577	0.2835	0.3056	0.2977	0.3162	0.3157	0.1436
ohne Medium	0.1874	-0.0079	0.0371	0.1141	0.1399	0.162	0.1541	0.1726	0.1721	0
% der ZK	100	-4.21558	19.7972	60.8858	74.6531	86.4461	82.2305	92.1025	91.8356
	0	1.04216	0.802028	0.391142	0.253469	0.135539	0.177695	0.0789755	0.0816435
HL60r5-Aza III	ZK	100	25	6.25	1.5625	0.390625	0.0976562	0.0244141	0.00610352	Medium
	0.3195	0.13	0.1783	0.243	0.2573	0.276	0.2903	0.311	0.3204	0.1408
ohne Medium	0.1787	-0.0108	0.0375	0.1022	0.1165	0.1352	0.1495	0.1702	0.1796	0
% der ZK	100	-6.04365	20.9849	57.1908	65.1931	75.6575	83.6598	95.2434	100.504
	0	1.06044	0.790151	0.428092	0.348069	0.243425	0.163402	0.0475658	-0.00503637
HL60r5-Aza III	ZK	100	25	6.25	1.5625	0.390625	0.0976562	0.0244141	0.00610352	Medium
	0.3208	0.1306	0.1606	0.2373	0.2764	0.2945	0.304	0.3007	0.312	0.155
ohne Medium	0.1658	-0.0244	0.0056	0.0823	0.1214	0.1395	0.149	0.1457	0.157	0
% der ZK	100	-14.7165	3.37756	49.6381	73.2207	84.1375	89.8673	87.877	94.6924
	0	1.14717	0.966224	0.503619	0.267793	0.158625	0.101327	0.12123	0.053076

## Sheet: 4B,C HL-60 rAZA DAC
Zellen:	DAC	40µM
HL60r5-Aza I	ZK	40	10	2.5	0.625	0.15625	0.0390625	0.00976562	0.00244141	Medium
	0.1917	0.1147	0.1342	0.1501	0.1686	0.1881	0.1902	0.1892	0.1931	0.1071
ohne Medium	0.0846	0.0076	0.0271	0.043	0.0615	0.081	0.0831	0.0821	0.086	0
% der ZK	100	8.98345	32.0331	50.8274	72.695	95.7447	98.227	97.0449	101.655
	0	0.910165	0.679669	0.491726	0.27305	0.0425532	0.0177305	0.0295508	-0.0165485
HL60r5-Aza I	ZK	40	10	2.5	0.625	0.15625	0.0390625	0.00976562	0.00244141	Medium
	0.1902	0.1193	0.134	0.1638	0.1752	0.1877	0.1939	0.1914	0.1866	0.1082
ohne Medium	0.082	0.0111	0.0258	0.0556	0.067	0.0795	0.0857	0.0832	0.0784	0
% der ZK	100	13.5366	31.4634	67.8049	81.7073	96.9512	104.512	101.463	95.6098
	0	0.864634	0.685366	0.321951	0.182927	0.0304878	-0.045122	-0.0146341	0.0439024
HL60r5-Aza I	ZK	40	10	2.5	0.625	0.15625	0.0390625	0.00976562	0.00244141	Medium
	0.1963	0.117	0.1326	0.1562	0.1724	0.1834	0.1879	0.1842	0.193	0.1097
ohne Medium	0.0866	0.0073	0.0229	0.0465	0.0627	0.0737	0.0782	0.0745	0.0833	0
% der ZK	100	8.42956	26.4434	53.6952	72.4018	85.1039	90.3002	86.0277	96.1894
	0	0.915704	0.735566	0.463048	0.275982	0.148961	0.0969977	0.139723	0.0381062
HL60r5-Aza II	ZK	40	10	2.5	0.625	0.15625	0.0390625	0.00976562	0.00244141	Medium
	0.3603	0.1603	0.1901	0.2303	0.2802	0.2904	0.3199	0.3279	0.3286	0.1073
ohne Medium	0.253	0.053	0.0828	0.123	0.1729	0.1831	0.2126	0.2206	0.2213	0
% der ZK	100	20.9486	32.7273	48.6166	68.3399	72.3715	84.0316	87.1937	87.4704
	0	0.790514	0.672727	0.513834	0.316601	0.276285	0.159684	0.128063	0.125296
HL60r5-Aza II	ZK	40	10	2.5	0.625	0.15625	0.0390625	0.00976562	0.00244141	Medium
	0.3213	0.1664	0.1946	0.2303	0.2804	0.2913	0.3109	0.3349	0.3157	0.1062
ohne Medium	0.2151	0.0602	0.0884	0.1241	0.1742	0.1851	0.2047	0.2287	0.2095	0
% der ZK	100	27.987	41.0972	57.6941	80.9856	86.053	95.165	106.323	97.3966
	0	0.72013	0.589028	0.423059	0.190144	0.13947	0.0483496	-0.0632264	0.0260344
HL60r5-Aza II	ZK	40	10	2.5	0.625	0.15625	0.0390625	0.00976562	0.00244141	Medium
	0.3163	0.1656	0.1858	0.2338	0.2712	0.293	0.2983	0.3115	0.3085	0.1063
ohne Medium	0.21	0.0593	0.0795	0.1275	0.1649	0.1867	0.192	0.2052	0.2022	0
% der ZK	100	28.2381	37.8571	60.7143	78.5238	88.9048	91.4286	97.7143	96.2857
	0	0.717619	0.621429	0.392857	0.214762	0.110952	0.0857143	0.0228571	0.0371429
HL60r5-Aza III	ZK	40	10	2.5	0.625	0.15625	0.0390625	0.00976562	0.00244141	Medium
	0.3142	0.1492	0.1704	0.203	0.2567	0.2697	0.2711	0.3051	0.3075	0.1152
ohne Medium	0.199	0.034	0.0552	0.0878	0.1415	0.1545	0.1559	0.1899	0.1923	0
% der ZK	100	17.0854	27.7387	44.1206	71.1055	77.6382	78.3417	95.4271	96.6332
	0	0.829146	0.722613	0.558794	0.288945	0.223618	0.216583	0.0457286	0.0336683
HL60r5-Aza III	ZK	40	10	2.5	0.625	0.15625	0.0390625	0.00976562	0.00244141	Medium
	0.2988	0.1617	0.1753	0.2156	0.2591	0.2744	0.3032	0.3039	0.3143	0.113
ohne Medium	0.1858	0.0487	0.0623	0.1026	0.1461	0.1614	0.1902	0.1909	0.2013	0
% der ZK	100	26.211	33.5307	55.2207	78.6329	86.8676	102.368	102.745	108.342
	0	0.73789	0.664693	0.447793	0.213671	0.131324	-0.0236814	-0.0274489	-0.083423
HL60r5-Aza III	ZK	40	10	2.5	0.625	0.15625	0.0390625	0.00976562	0.00244141	Medium
	0.3046	0.1542	0.1643	0.2173	0.2532	0.2688	0.2942	0.3253	0.3177	0.1154
ohne Medium	0.1892	0.0388	0.0489	0.1019	0.1378	0.1534	0.1788	0.2099	0.2023	0
% der ZK	100	20.5074	25.8457	53.8584	72.833	81.0782	94.5032	110.941	106.924
	0	0.794926	0.741543	0.461416	0.27167	0.189218	0.0549683	-0.109408	-0.0692389

## Sheet: 4B,C HL-60 rDAC AZA
Zellen:	AZA	100µM
HL60rDAC I	ZK	100	25	6.25	1.5625	0.390625	0.0976562	0.0244141	0.00610352	Medium
	0.2254	0.1248	0.1311	0.1597	0.2121	0.2206	0.2322	0.2288	0.2361	0.1353
ohne Medium	0.0901	-0.0105	-0.0042	0.0244	0.0768	0.0853	0.0969	0.0935	0.1008	0
% der ZK	100	-11.6537	-4.66149	27.081	85.2386	94.6726	107.547	103.774	111.876
	0	1.11654	1.04661	0.72919	0.147614	0.0532741	-0.0754717	-0.0377358	-0.118757
HL60rDAC I	ZK	100	25	6.25	1.5625	0.390625	0.0976562	0.0244141	0.00610352	Medium
	0.2224	0.1357	0.1269	0.1691	0.2156	0.2182	0.232	0.2383	0.2434	0.1367
ohne Medium	0.0857	-0.001	-0.0098	0.0324	0.0789	0.0815	0.0953	0.1016	0.1067	0
% der ZK	100	-1.16686	-11.4352	37.8063	92.0653	95.0992	111.202	118.553	124.504
	0	1.01167	1.11435	0.621937	0.0793466	0.0490082	-0.112019	-0.185531	-0.245041
HL60rDAC I	ZK	100	25	6.25	1.5625	0.390625	0.0976562	0.0244141	0.00610352	Medium
	0.2212	0.1281	0.1302	0.1584	0.2073	0.2203	0.228	0.2378	0.2558	0.1421
ohne Medium	0.0791	-0.014	-0.0119	0.0163	0.0652	0.0782	0.0859	0.0957	0.1137	0
% der ZK	100	-17.6991	-15.0442	20.6068	82.4273	98.8622	108.597	120.986	143.742
	0	1.17699	1.15044	0.793932	0.175727	0.011378	-0.0859671	-0.209861	-0.437421
HL60rDAC II	ZK	100	25	6.25	1.5625	0.390625	0.0976562	0.0244141	0.00610352	Medium
	0.2187	0.1724	0.1795	0.1809	0.2137	0.1972	0.2274	0.1943	0.193	0.1889
ohne Medium	0.0298	-0.0165	-0.0094	-0.008	0.0248	0.0083	0.0385	0.0054	0.0041	0
% der ZK	100	-55.3691	-31.5436	-26.8456	83.2215	27.8523	129.195	18.1208	13.7584
	0	1.55369	1.31544	1.26846	0.167785	0.721477	-0.291946	0.818792	0.862416
HL60rDAC II	ZK	100	25	6.25	1.5625	0.390625	0.0976562	0.0244141	0.00610352	Medium
	0.2213	0.1604	0.168	0.1798	0.2043	0.2071	0.1999	0.2191	0.2057	0.1928
ohne Medium	0.0285	-0.0324	-0.0248	-0.013	0.0115	0.0143	0.0071	0.0263	0.0129	0
% der ZK	100	-113.684	-87.0175	-45.614	40.3509	50.1754	24.9123	92.2807	45.2632
	0	2.13684	1.87018	1.45614	0.596491	0.498246	0.750877	0.077193	0.547368
HL60rDAC II	ZK	100	25	6.25	1.5625	0.390625	0.0976562	0.0244141	0.00610352	Medium
	0.2262	0.1574	0.1504	0.146	0.1991	0.1999	0.1882	0.2228	0.2138	0.1884
ohne Medium	0.0378	-0.031	-0.038	-0.0424	0.0107	0.0115	-0.0002	0.0344	0.0254	0
% der ZK	100	-82.0106	-100.529	-112.169	28.3069	30.4233	-0.529101	91.0053	67.1958
	0	1.82011	2.00529	2.12169	0.716931	0.695767	1.00529	0.0899471	0.328042
HL60rDAC III	ZK	100	25	6.25	1.5625	0.390625	0.0976562	0.0244141	0.00610352	Medium
	0.2335	0.1335	0.1494	0.1606	0.196	0.2284	0.2191	0.23	0.2247	0.1567
ohne Medium	0.0768	-0.0232	-0.0073	0.0039	0.0393	0.0717	0.0624	0.0733	0.068	0
% der ZK	100	-30.2083	-9.50521	5.07812	51.1719	93.3594	81.25	95.4427	88.5417
	0	1.30208	1.09505	0.949219	0.488281	0.0664063	0.1875	0.0455729	0.114583
HL60rDAC III	ZK	100	25	6.25	1.5625	0.390625	0.0976562	0.0244141	0.00610352	Medium
	0.2351	0.1301	0.1308	0.1691	0.2061	0.215	0.2223	0.2266	0.2347	0.1674
ohne Medium	0.0677	-0.0373	-0.0366	0.0017	0.0387	0.0476	0.0549	0.0592	0.0673	0
% der ZK	100	-55.096	-54.062	2.51108	57.164	70.3102	81.0931	87.4446	99.4092
	0	1.55096	1.54062	0.974889	0.42836	0.296898	0.189069	0.125554	0.00590842
HL60rDAC III	ZK	100	25	6.25	1.5625	0.390625	0.0976562	0.0244141	0.00610352	Medium
	0.2348	0.1256	0.1197	0.1545	0.187	0.2128	0.2131	0.219	0.2371	0.1668
ohne Medium	0.068	-0.0412	-0.0471	-0.0123	0.0202	0.046	0.0463	0.0522	0.0703	0
% der ZK	100	-60.5882	-69.2647	-18.0882	29.7059	67.6471	68.0882	76.7647	103.382
	0	1.60588	1.69265	1.18088	0.702941	0.323529	0.319118	0.232353	-0.0338235

## Sheet: 4B,C HL-60 rDAC DAC
Zellen:	DAC	40µM
HL60rDAC I	ZK	40	10	2.5	0.625	0.15625	0.0390625	0.00976562	0.00244141	Medium
	0.1929	0.1547	0.1632	0.1772	0.1916	0.1841	0.185	0.1843	0.1933	0.1195
ohne Medium	0.0734	0.0352	0.0437	0.0577	0.0721	0.0646	0.0655	0.0648	0.0738	0
% der ZK	100	47.9564	59.5368	78.6104	98.2289	88.0109	89.2371	88.2834	100.545
	0	0.520436	0.404632	0.213896	0.0177112	0.119891	0.107629	0.117166	-0.00544959
HL60rDAC I	ZK	40	10	2.5	0.625	0.15625	0.0390625	0.00976562	0.00244141	Medium
	0.2037	0.153	0.1841	0.1969	0.1825	0.1942	0.193	0.1983	0.2106	0.1234
ohne Medium	0.0803	0.0296	0.0607	0.0735	0.0591	0.0708	0.0696	0.0749	0.0872	0
% der ZK	100	36.8618	75.5915	91.5318	73.599	88.1694	86.675	93.2752	108.593
	0	0.631382	0.244085	0.0846824	0.26401	0.118306	0.13325	0.0672478	-0.0859278
HL60rDAC I	ZK	40	10	2.5	0.625	0.15625	0.0390625	0.00976562	0.00244141	Medium
	0.201	0.1517	0.1768	0.1876	0.1944	0.2057	0.198	0.1885	0.2038	0.1259
ohne Medium	0.0751	0.0258	0.0509	0.0617	0.0685	0.0798	0.0721	0.0626	0.0779	0
% der ZK	100	34.3542	67.7763	82.1571	91.2117	106.258	96.0053	83.3555	103.728
	0	0.656458	0.322237	0.178429	0.0878828	-0.0625832	0.0399467	0.166445	-0.0372836
HL60rDAC II	ZK	40	10	2.5	0.625	0.15625	0.0390625	0.00976562	0.00244141	Medium
	0.1974	0.1608	0.1858	0.1814	0.1919	0.2022	0.1973	0.2016	0.2027	0.1254
ohne Medium	0.072	0.0354	0.0604	0.056	0.0665	0.0768	0.0719	0.0762	0.0773	0
% der ZK	100	49.1667	83.8889	77.7778	92.3611	106.667	99.8611	105.833	107.361
	0	0.508333	0.161111	0.222222	0.0763889	-0.0666667	0.00138889	-0.0583333	-0.0736111
HL60rDAC II	ZK	40	10	2.5	0.625	0.15625	0.0390625	0.00976562	0.00244141	Medium
	0.1982	0.1535	0.1696	0.1735	0.1967	0.1899	0.1892	0.1882	0.1955	0.1254
ohne Medium	0.0728	0.0281	0.0442	0.0481	0.0713	0.0645	0.0638	0.0628	0.0701	0
% der ZK	100	38.5989	60.7143	66.0714	97.9396	88.5989	87.6374	86.2637	96.2912
	0	0.614011	0.392857	0.339286	0.0206044	0.114011	0.123626	0.137363	0.0370879
HL60rDAC II	ZK	40	10	2.5	0.625	0.15625	0.0390625	0.00976562	0.00244141	Medium
	0.1396	0.123	0.1308	0.1309	0.1341	0.1412	0.1267	0.1314	0.1499	0.1167
ohne Medium	0.0229	0.0063	0.0141	0.0142	0.0174	0.0245	0.01	0.0147	0.0332	0
% der ZK	100	27.5109	61.5721	62.0087	75.9825	106.987	43.6681	64.1921	144.978
	0	0.724891	0.384279	0.379913	0.240175	-0.069869	0.563319	0.358079	-0.449782
HL60rDAC III	ZK	40	10	2.5	0.625	0.15625	0.0390625	0.00976562	0.00244141	Medium
	0.166	0.1377	0.154	0.1661	0.1687	0.1692	0.1676	0.169	0.1655	0.1252
ohne Medium	0.0408	0.0125	0.0288	0.0409	0.0435	0.044	0.0424	0.0438	0.0403	0
% der ZK	100	30.6373	70.5882	100.245	106.618	107.843	103.922	107.353	98.7745
	0	0.693627	0.294118	-0.00245098	-0.0661765	-0.0784314	-0.0392157	-0.0735294	0.0122549
HL60rDAC III	ZK	40	10	2.5	0.625	0.15625	0.0390625	0.00976562	0.00244141	Medium
	0.1626	0.1334	0.1467	0.1655	0.1693	0.1667	0.1649	0.1563	0.1607	0.1267
ohne Medium	0.0359	0.0067	0.02	0.0388	0.0426	0.04	0.0382	0.0296	0.034	0
% der ZK	100	18.663	55.7103	108.078	118.663	111.421	106.407	82.4513	94.7075
	0	0.81337	0.442897	-0.0807799	-0.18663	-0.114206	-0.0640669	0.175487	0.0529248
HL60rDAC III	ZK	40	10	2.5	0.625	0.15625	0.0390625	0.00976562	0.00244141	Medium
	0.1615	0.1327	0.1431	0.1535	0.1541	0.1596	0.1614	0.1701	0.1708	0.1275
ohne Medium	0.034	0.0052	0.0156	0.026	0.0266	0.0321	0.0339	0.0426	0.0433	0
% der ZK	100	15.2941	45.8824	76.4706	78.2353	94.4118	99.7059	125.294	127.353
	0	0.847059	0.541176	0.235294	0.217647	0.0558824	0.00294118	-0.252941	-0.273529

## Sheet: 4D par AZA
	AZA	100µM
HL60	ZK	100	25	6.25	1.5625	0.390625	0.0976562	0.0244141	0.00610352	Medium
	0.5943	0.1045	0.131	0.2735	0.397	0.5096	0.4877	0.5192	0.5596	0.1277
ohne Medium	0.4666	-0.0232	0.0033	0.1458	0.2693	0.3819	0.36	0.3915	0.4319	0
% der ZK	100	-4.97214	0.707244	31.2473	57.7154	81.8474	77.1539	83.9048	92.5632
	0	1.04972	0.992928	0.687527	0.422846	0.181526	0.228461	0.160952	0.0743678
HL60	ZK	100	25	6.25	1.5625	0.390625	0.0976562	0.0244141	0.00610352	Medium
	0.6111	0.1086	0.1434	0.2997	0.4601	0.5598	0.5551	0.5035	0.5729	0.13
ohne Medium	0.4811	-0.0214	0.0134	0.1697	0.3301	0.4298	0.4251	0.3735	0.4429	0
% der ZK	100	-4.44814	2.78528	35.2733	68.6136	89.3369	88.36	77.6346	92.0599
	0	1.04448	0.972147	0.647267	0.313864	0.106631	0.1164	0.223654	0.0794014
HL60	ZK	100	25	6.25	1.5625	0.390625	0.0976562	0.0244141	0.00610352	Medium
	0.6437	0.1122	0.1453	0.2694	0.5356	0.5347	0.5712	0.5335	0.675	0.1351
ohne Medium	0.5086	-0.0229	0.0102	0.1343	0.4005	0.3996	0.4361	0.3984	0.5399	0
% der ZK	100	-4.50256	2.00551	26.4058	78.7456	78.5686	85.7452	78.3327	106.154
	0	1.04503	0.979945	0.735942	0.212544	0.214314	0.142548	0.216673	-0.0615415
HL60	ZK	100	25	6.25	1.5625	0.390625	0.0976562	0.0244141	0.00610352	Medium	VPR
	0.571	0.1174	0.1386	0.2146	0.4137	0.4674	0.5069	0.5293	0.5744	0.1105
ohne Medium	0.4605	0.0069	0.0281	0.1041	0.3032	0.3569	0.3964	0.4188	0.4639	0
% der ZK	100	1.49837	6.10206	22.6059	65.8415	77.5027	86.0803	90.9446	100.738
	0	0.985016	0.938979	0.773941	0.341585	0.224973	0.139197	0.0905537	-0.00738328
HL60	ZK	100	25	6.25	1.5625	0.390625	0.0976562	0.0244141	0.00610352	Medium	VPR
	0.5088	0.1042	0.1401	0.2149	0.3621	0.4465	0.5193	0.5663	0.5937	0.1177
ohne Medium	0.3911	-0.0135	0.0224	0.0972	0.2444	0.3288	0.4016	0.4486	0.476	0
% der ZK	100	-3.4518	5.72744	24.853	62.4904	84.0706	102.685	114.702	121.708
	0	1.03452	0.942726	0.75147	0.375096	0.159294	-0.0268474	-0.147021	-0.21708
HL60	ZK	100	25	6.25	1.5625	0.390625	0.0976562	0.0244141	0.00610352	Medium	VPR
	0.5487	0.1055	0.1349	0.2715	0.469	0.4557	0.4948	0.5653	0.6414	0.1228
ohne Medium	0.4259	-0.0173	0.0121	0.1487	0.3462	0.3329	0.372	0.4425	0.5186	0
% der ZK	100	-4.06199	2.84104	34.9143	81.2867	78.1639	87.3444	103.898	121.766
	0	1.04062	0.97159	0.650857	0.187133	0.218361	0.126556	-0.0389763	-0.217657
HL60	ZK	100	25	6.25	1.5625	0.390625	0.0976562	0.0244141	0.00610352	Medium	VPX
	0.5722	0.1008	0.1237	0.2411	0.4232	0.4778	0.5014	0.5298	0.6028	0.1242
ohne Medium	0.448	-0.0234	-0.0005	0.1169	0.299	0.3536	0.3772	0.4056	0.4786	0
% der ZK	100	-5.22321	-0.111607	26.0938	66.7411	78.9286	84.1964	90.5357	106.83
	0	1.05223	1.00112	0.739062	0.332589	0.210714	0.158036	0.0946429	-0.0683036
HL60	ZK	100	25	6.25	1.5625	0.390625	0.0976562	0.0244141	0.00610352	Medium	VPX
	0.5185	0.1128	0.1342	0.2552	0.4464	0.5479	0.4644	0.5365	0.5665	0.1303
ohne Medium	0.3882	-0.0175	0.0039	0.1249	0.3161	0.4176	0.3341	0.4062	0.4362	0
% der ZK	100	-4.50799	1.00464	32.1741	81.4271	107.573	86.0639	104.637	112.365
	0	1.04508	0.989954	0.678259	0.185729	-0.0757342	0.139361	-0.0463679	-0.123648
HL60	ZK	100	25	6.25	1.5625	0.390625	0.0976562	0.0244141	0.00610352	Medium	VPX
	0.4193	0.1077	0.1637	0.2651	0.4949	0.5744	0.5686	0.5524	0.5962	0.1401
ohne Medium	0.2792	-0.0324	0.0236	0.125	0.3548	0.4343	0.4285	0.4123	0.4561	0
% der ZK	100	-11.6046	8.45272	44.7708	127.077	155.552	153.474	147.672	163.36
	0	1.11605	0.915473	0.552292	-0.270774	-0.555516	-0.534742	-0.476719	-0.633596

## Sheet: 4D par DAC
	DAC	10µM
HL60	ZK	10	2.5	0.625	0.15625	0.0390625	0.00976562	0.00244141	0.000610352	Medium
	0.643	0.1331	0.1893	0.2293	0.3944	0.4946	0.5128	0.577	0.5863	0.1155
ohne Medium	0.5275	0.0176	0.0738	0.1138	0.2789	0.3791	0.3973	0.4615	0.4708	0
% der ZK	100	3.33649	13.9905	21.5735	52.872	71.8673	75.3175	87.4882	89.2512
	0	0.966635	0.860095	0.784265	0.47128	0.281327	0.246825	0.125118	0.107488
HL60	ZK	10	2.5	0.625	0.15625	0.0390625	0.00976562	0.00244141	0.000610352	Medium
	0.603	0.133	0.1654	0.2612	0.4135	0.5057	0.6097	0.5214	0.5749	0.1238
ohne Medium	0.4792	0.0092	0.0416	0.1374	0.2897	0.3819	0.4859	0.3976	0.4511	0
% der ZK	100	1.91987	8.68114	28.6728	60.4549	79.6953	101.398	82.9716	94.1361
	0	0.980801	0.913189	0.713272	0.395451	0.203047	-0.0139816	0.170284	0.0586394
HL60	ZK	10	2.5	0.625	0.15625	0.0390625	0.00976562	0.00244141	0.000610352	Medium
	0.5692	0.132	0.168	0.3157	0.3892	0.5088	0.5486	0.5862	0.6353	0.1252
ohne Medium	0.444	0.0068	0.0428	0.1905	0.264	0.3836	0.4234	0.461	0.5101	0
% der ZK	100	1.53153	9.63964	42.9054	59.4595	86.3964	95.3604	103.829	114.887
	0	0.984685	0.903604	0.570946	0.405405	0.136036	0.0463964	-0.0382883	-0.148874
HL60	ZK	10	2.5	0.625	0.15625	0.0390625	0.00976562	0.00244141	0.000610352	Medium	VPR
	0.6119	0.127	0.1534	0.2259	0.3924	0.4298	0.4638	0.534	0.5564	0.1127
ohne Medium	0.4992	0.0143	0.0407	0.1132	0.2797	0.3171	0.3511	0.4213	0.4437	0
% der ZK	100	2.86458	8.15304	22.6763	56.0296	63.5216	70.3325	84.395	88.8822
	0	0.971354	0.91847	0.773237	0.439704	0.364784	0.296675	0.15605	0.111178
HL60	ZK	10	2.5	0.625	0.15625	0.0390625	0.00976562	0.00244141	0.000610352	Medium	VPR
	0.6672	0.1235	0.1304	0.2006	0.3129	0.351	0.4442	0.3852	0.6001	0.1164
ohne Medium	0.5508	0.0071	0.014	0.0842	0.1965	0.2346	0.3278	0.2688	0.4837	0
% der ZK	100	1.28903	2.54176	15.2869	35.6754	42.5926	59.5134	48.8017	87.8177
	0	0.98711	0.974582	0.847131	0.643246	0.574074	0.404866	0.511983	0.121823
HL60	ZK	10	2.5	0.625	0.15625	0.0390625	0.00976562	0.00244141	0.000610352	Medium	VPR
	0.6433	0.1335	0.1542	0.2195	0.3622	0.4527	0.4641	0.517	0.58	0.1138
ohne Medium	0.5295	0.0197	0.0404	0.1057	0.2484	0.3389	0.3503	0.4032	0.4662	0
% der ZK	100	3.72049	7.62984	19.9622	46.9122	64.0038	66.1568	76.1473	88.0453
	0	0.962795	0.923702	0.800378	0.530878	0.359962	0.338432	0.238527	0.119547
HL60	ZK	10	2.5	0.625	0.15625	0.0390625	0.00976562	0.00244141	0.000610352	Medium	VPX
	0.6191	0.1253	0.1484	0.2331	0.3408	0.4666	0.4888	0.5609	0.5835	0.111
ohne Medium	0.5081	0.0143	0.0374	0.1221	0.2298	0.3556	0.3778	0.4499	0.4725	0
% der ZK	100	2.81441	7.36076	24.0307	45.2273	69.9862	74.3554	88.5456	92.9935
	0	0.971856	0.926392	0.759693	0.547727	0.300138	0.256446	0.114544	0.0700649
HL60	ZK	10	2.5	0.625	0.15625	0.0390625	0.00976562	0.00244141	0.000610352	Medium	VPX
	0.6033	0.1235	0.167	0.2395	0.419	0.5393	0.5449	0.5658	0.6966	0.1131
ohne Medium	0.4902	0.0104	0.0539	0.1264	0.3059	0.4262	0.4318	0.4527	0.5835	0
% der ZK	100	2.12158	10.9955	25.7854	62.4031	86.9441	88.0865	92.3501	119.033
	0	0.978784	0.890045	0.742146	0.375969	0.130559	0.119135	0.0764994	-0.19033
HL60	ZK	10	2.5	0.625	0.15625	0.0390625	0.00976562	0.00244141	0.000610352	Medium	VPX
	0.595	0.1218	0.1392	0.2251	0.4579	0.494	0.6228	0.5811	0.6184	0.1142
ohne Medium	0.4808	0.0076	0.025	0.1109	0.3437	0.3798	0.5086	0.4669	0.5042	0
% der ZK	100	1.5807	5.19967	23.0657	71.485	78.9933	105.782	97.109	104.867
	0	0.984193	0.948003	0.769343	0.28515	0.210067	-0.0578203	0.0289101	-0.0486689

## Sheet: 4D rAZA AZA
	AZA	100µM
HL60rAZA I	ZK	100	25	6.25	1.5625	0.390625	0.0976562	0.0244141	0.00610352	Medium
	0.3213	0.1316	0.209	0.2934	0.3263	0.341	0.3339	0.3445	0.35	0.1198
ohne Medium	0.2015	0.0118	0.0892	0.1736	0.2065	0.2212	0.2141	0.2247	0.2302	0
% der ZK	100	5.85608	44.268	86.1538	102.481	109.777	106.253	111.514	114.243
	0	0.941439	0.55732	0.138462	-0.0248139	-0.0977667	-0.062531	-0.115136	-0.142432
HL60rAZA I	ZK	100	25	6.25	1.5625	0.390625	0.0976562	0.0244141	0.00610352	Medium
	0.3266	0.1297	0.2082	0.2864	0.3218	0.3211	0.3412	0.3333	0.331	0.1253
ohne Medium	0.2013	0.0044	0.0829	0.1611	0.1965	0.1958	0.2159	0.208	0.2057	0
% der ZK	100	2.18579	41.1823	80.0298	97.6155	97.2678	107.253	103.328	102.186
	0	0.978142	0.588177	0.199702	0.023845	0.0273224	-0.0725286	-0.0332837	-0.0218579
HL60rAZA I	ZK	100	25	6.25	1.5625	0.390625	0.0976562	0.0244141	0.00610352	Medium
	0.3041	0.1317	0.198	0.2809	0.3116	0.3163	0.3175	0.324	0.3196	0.1256
ohne Medium	0.1785	0.0061	0.0724	0.1553	0.186	0.1907	0.1919	0.1984	0.194	0
% der ZK	100	3.41737	40.5602	87.0028	104.202	106.835	107.507	111.148	108.683
	0	0.965826	0.594398	0.129972	-0.0420168	-0.0683473	-0.07507	-0.111485	-0.0868347
HL60rAZA I	ZK	100	25	6.25	1.5625	0.390625	0.0976562	0.0244141	0.00610352	Medium	VPR
	0.2844	0.1267	0.2059	0.2708	0.2981	0.3068	0.3063	0.3209	0.3008	0.1295
ohne Medium	0.1549	-0.0028	0.0764	0.1413	0.1686	0.1773	0.1768	0.1914	0.1713	0
% der ZK	100	-1.80762	49.3221	91.2201	108.844	114.461	114.138	123.564	110.587
	0	1.01808	0.506779	0.0877986	-0.0884442	-0.144609	-0.141382	-0.235636	-0.105875
HL60rAZA I	ZK	100	25	6.25	1.5625	0.390625	0.0976562	0.0244141	0.00610352	Medium	VPR
	0.2998	0.1363	0.1974	0.2701	0.2867	0.2976	0.3037	0.317	0.3084	0.127
ohne Medium	0.1728	0.0093	0.0704	0.1431	0.1597	0.1706	0.1767	0.19	0.1814	0
% der ZK	100	5.38194	40.7407	82.8125	92.419	98.7269	102.257	109.954	104.977
	0	0.946181	0.592593	0.171875	0.0758102	0.0127315	-0.0225694	-0.099537	-0.0497685
HL60rAZA I	ZK	100	25	6.25	1.5625	0.390625	0.0976562	0.0244141	0.00610352	Medium	VPR
	0.3007	0.1309	0.198	0.2592	0.2821	0.2727	0.2948	0.3185	0.2906	0.1344
ohne Medium	0.1663	-0.0035	0.0636	0.1248	0.1477	0.1383	0.1604	0.1841	0.1562	0
% der ZK	100	-2.10463	38.2441	75.0451	88.8154	83.163	96.4522	110.704	93.9266
	0	1.02105	0.617559	0.249549	0.111846	0.16837	0.0354781	-0.107035	0.0607336
HL60rAZA I	ZK	100	25	6.25	1.5625	0.390625	0.0976562	0.0244141	0.00610352	Medium	VPX
	0.3137	0.1291	0.2043	0.2581	0.2978	0.2924	0.3021	0.302	0.3218	0.1328
ohne Medium	0.1809	-0.0037	0.0715	0.1253	0.165	0.1596	0.1693	0.1692	0.189	0
% der ZK	100	-2.04533	39.5246	69.2648	91.2106	88.2255	93.5876	93.5323	104.478
	0	1.02045	0.604754	0.307352	0.0878939	0.117745	0.0641238	0.0646766	-0.0447761
HL60rAZA I	ZK	100	25	6.25	1.5625	0.390625	0.0976562	0.0244141	0.00610352	Medium	VPX
	0.2959	0.1342	0.1991	0.2573	0.2976	0.2952	0.302	0.301	0.3242	0.1308
ohne Medium	0.1651	0.0034	0.0683	0.1265	0.1668	0.1644	0.1712	0.1702	0.1934	0
% der ZK	100	2.05936	41.3689	76.6202	101.03	99.576	103.695	103.089	117.141
	0	0.979406	0.586311	0.233798	-0.0102968	0.00423985	-0.0369473	-0.0308904	-0.171411
HL60rAZA I	ZK	100	25	6.25	1.5625	0.390625	0.0976562	0.0244141	0.00610352	Medium	VPX
	0.3055	0.1419	0.2178	0.2492	0.2811	0.2959	0.2964	0.3	0.3173	0.1359
ohne Medium	0.1696	0.006	0.0819	0.1133	0.1452	0.16	0.1605	0.1641	0.1814	0
% der ZK	100	3.53774	48.2901	66.8042	85.6132	94.3396	94.6344	96.7571	106.958
	0	0.964623	0.517099	0.331958	0.143868	0.0566038	0.0536557	0.0324292	-0.0695755

## Sheet: 4D rAZA DAC
	DAC	10µM
HL60rAZA I	ZK	10	2.5	0.625	0.15625	0.0390625	0.00976562	0.00244141	0.000610352	Medium
	0.2957	0.1621	0.1882	0.2766	0.2837	0.2591	0.307	0.3178	0.3078	0.113
ohne Medium	0.1827	0.0491	0.0752	0.1636	0.1707	0.1461	0.194	0.2048	0.1948	0
% der ZK	100	26.8747	41.1604	89.5457	93.4319	79.9672	106.185	112.096	106.623
	0	0.731253	0.588396	0.104543	0.0656814	0.200328	-0.06185	-0.120963	-0.0662288
HL60rAZA I	ZK	10	2.5	0.625	0.15625	0.0390625	0.00976562	0.00244141	0.000610352	Medium
	0.3036	0.1993	0.2171	0.2634	0.2628	0.3172	0.235	0.314	0.3227	0.1108
ohne Medium	0.1928	0.0885	0.1063	0.1526	0.152	0.2064	0.1242	0.2032	0.2119	0
% der ZK	100	45.9025	55.1349	79.1494	78.8382	107.054	64.4191	105.394	109.907
	0	0.540975	0.448651	0.208506	0.211618	-0.0705394	0.355809	-0.0539419	-0.0990664
HL60rAZA I	ZK	10	2.5	0.625	0.15625	0.0390625	0.00976562	0.00244141	0.000610352	Medium
	0.4994	0.2059	0.3067	0.3944	0.4242	0.529	0.5307	0.5265	0.5429	0.1254
ohne Medium	0.374	0.0805	0.1813	0.269	0.2988	0.4036	0.4053	0.4011	0.4175	0
% der ZK	100	21.5241	48.4759	71.9251	79.893	107.914	108.369	107.246	111.631
	0	0.784759	0.515241	0.280749	0.20107	-0.0791444	-0.0836898	-0.0724599	-0.11631
HL60rAZA I	ZK	10	2.5	0.625	0.15625	0.0390625	0.00976562	0.00244141	0.000610352	Medium	VPR
	0.3299	0.174	0.2151	0.252	0.276	0.2938	0.3	0.313	0.3099	0.108
ohne Medium	0.2219	0.066	0.1071	0.144	0.168	0.1858	0.192	0.205	0.2019	0
% der ZK	100	29.7431	48.265	64.8941	75.7098	83.7314	86.5255	92.384	90.9869
	0	0.702569	0.51735	0.351059	0.242902	0.162686	0.134745	0.0761604	0.0901307
HL60rAZA I	ZK	10	2.5	0.625	0.15625	0.0390625	0.00976562	0.00244141	0.000610352	Medium	VPR
	0.3103	0.1711	0.192	0.2501	0.2889	0.2755	0.249	0.2945	0.2995	0.1078
ohne Medium	0.2025	0.0633	0.0842	0.1423	0.1811	0.1677	0.1412	0.1867	0.1917	0
% der ZK	100	31.2593	41.5802	70.2716	89.4321	82.8148	69.7284	92.1975	94.6667
	0	0.687407	0.584198	0.297284	0.105679	0.171852	0.302716	0.0780247	0.0533333
HL60rAZA I	ZK	10	2.5	0.625	0.15625	0.0390625	0.00976562	0.00244141	0.000610352	Medium	VPR
	0.3292	0.1784	0.2223	0.284	0.2768	0.2732	0.3218	0.2884	0.3284	0.1046
ohne Medium	0.2246	0.0738	0.1177	0.1794	0.1722	0.1686	0.2172	0.1838	0.2238	0
% der ZK	100	32.8584	52.4043	79.8753	76.6696	75.0668	96.7053	81.8344	99.6438
	0	0.671416	0.475957	0.201247	0.233304	0.249332	0.0329475	0.181656	0.00356189
HL60rAZA I	ZK	10	2.5	0.625	0.15625	0.0390625	0.00976562	0.00244141	0.000610352	Medium	VPX
	0.2779	0.1214	0.1369	0.23	0.2553	0.2214	0.2747	0.2971	0.3123	0.1052
ohne Medium	0.1727	0.0162	0.0317	0.1248	0.1501	0.1162	0.1695	0.1919	0.2071	0
% der ZK	100	9.38043	18.3555	72.264	86.9137	67.2843	98.1471	111.118	119.919
	0	0.906196	0.816445	0.27736	0.130863	0.327157	0.0185292	-0.111175	-0.199189
HL60rAZA I	ZK	10	2.5	0.625	0.15625	0.0390625	0.00976562	0.00244141	0.000610352	Medium	VPX
	0.328	0.1255	0.1376	0.21	0.261	0.2919	0.2972	0.2957	0.2803	0.1061
ohne Medium	0.2219	0.0194	0.0315	0.1039	0.1549	0.1858	0.1911	0.1896	0.1742	0
% der ZK	100	8.74268	14.1956	46.8229	69.8062	83.7314	86.1199	85.4439	78.5038
	0	0.912573	0.858044	0.531771	0.301938	0.162686	0.138801	0.145561	0.214962
HL60rAZA I	ZK	10	2.5	0.625	0.15625	0.0390625	0.00976562	0.00244141	0.000610352	Medium	VPX
	0.2901	0.1196	0.1347	0.206	0.2823	0.2955	0.2719	0.2912	0.3091	0.1118
ohne Medium	0.1783	0.0078	0.0229	0.0942	0.1705	0.1837	0.1601	0.1794	0.1973	0
% der ZK	100	4.37465	12.8435	52.8323	95.6254	103.029	89.7925	100.617	110.656
	0	0.956254	0.871565	0.471677	0.0437465	-0.030286	0.102075	-0.00616938	-0.106562

## Sheet: 4D rDAC AZA
	AZA	100µM
HL60rDAC I	ZK	100	25	6.25	1.5625	0.390625	0.0976562	0.0244141	0.00610352	Medium
	0.2021	0.1264	0.1503	0.1789	0.1962	0.2042	0.208	0.1996	0.2132	0.1651
ohne Medium	0.037	-0.0387	-0.0148	0.0138	0.0311	0.0391	0.0429	0.0345	0.0481	0
% der ZK	100	-104.595	-40	37.2973	84.0541	105.676	115.946	93.2432	130
	0	2.04595	1.4	0.627027	0.159459	-0.0567568	-0.159459	0.0675676	-0.3
HL60rDAC I	ZK	100	25	6.25	1.5625	0.390625	0.0976562	0.0244141	0.00610352	Medium
	0.1999	0.1236	0.133	0.1726	0.1948	0.2112	0.2014	0.2035	0.2147	0.153
ohne Medium	0.0469	-0.0294	-0.02	0.0196	0.0418	0.0582	0.0484	0.0505	0.0617	0
% der ZK	100	-62.6866	-42.6439	41.791	89.1258	124.094	103.198	107.676	131.557
	0	1.62687	1.42644	0.58209	0.108742	-0.240938	-0.0319829	-0.0767591	-0.315565
HL60rDAC I	ZK	100	25	6.25	1.5625	0.390625	0.0976562	0.0244141	0.00610352	Medium
	0.2154	0.1161	0.12	0.1569	0.1898	0.1985	0.2013	0.2051	0.2142	0.1516
ohne Medium	0.0638	-0.0355	-0.0316	0.0053	0.0382	0.0469	0.0497	0.0535	0.0626	0
% der ZK	100	-55.6426	-49.5298	8.30721	59.8746	73.511	77.8997	83.8558	98.1191
	0	1.55643	1.4953	0.916928	0.401254	0.26489	0.221003	0.161442	0.0188088
HL60rDAC I	ZK	100	25	6.25	1.5625	0.390625	0.0976562	0.0244141	0.00610352	Medium	VPR
	0.1984	0.1102	0.1157	0.1632	0.1901	0.2035	0.1917	0.2062	0.2164	0.1604
ohne Medium	0.038	-0.0502	-0.0447	0.0028	0.0297	0.0431	0.0313	0.0458	0.056	0
% der ZK	100	-132.105	-117.632	7.36842	78.1579	113.421	82.3684	120.526	147.368
	0	2.32105	2.17632	0.926316	0.218421	-0.134211	0.176316	-0.205263	-0.473684
HL60rDAC I	ZK	100	25	6.25	1.5625	0.390625	0.0976562	0.0244141	0.00610352	Medium	VPR
	0.2064	0.1159	0.1207	0.159	0.1875	0.1903	0.2054	0.2083	0.2197	0.1532
ohne Medium	0.0532	-0.0373	-0.0325	0.0058	0.0343	0.0371	0.0522	0.0551	0.0665	0
% der ZK	100	-70.1128	-61.0902	10.9023	64.4737	69.7368	98.1203	103.571	125
	0	1.70113	1.6109	0.890977	0.355263	0.302632	0.018797	-0.0357143	-0.25
HL60rDAC I	ZK	100	25	6.25	1.5625	0.390625	0.0976562	0.0244141	0.00610352	Medium	VPR
	0.1991	0.1213	0.1402	0.1785	0.1917	0.1852	0.1932	0.1912	0.2074	0.1634
ohne Medium	0.0357	-0.0421	-0.0232	0.0151	0.0283	0.0218	0.0298	0.0278	0.044	0
% der ZK	100	-117.927	-64.986	42.2969	79.2717	61.0644	83.4734	77.8711	123.249
	0	2.17927	1.64986	0.577031	0.207283	0.389356	0.165266	0.221289	-0.232493
HL60rDAC I	ZK	100	25	6.25	1.5625	0.390625	0.0976562	0.0244141	0.00610352	Medium	VPX
	0.2045	0.1124	0.1193	0.1545	0.1941	0.1926	0.1902	0.2057	0.2179	0.1389
ohne Medium	0.0656	-0.0265	-0.0196	0.0156	0.0552	0.0537	0.0513	0.0668	0.079	0
% der ZK	100	-40.3963	-29.878	23.7805	84.1463	81.8598	78.2012	101.829	120.427
	0	1.40396	1.29878	0.762195	0.158537	0.181402	0.217988	-0.0182927	-0.204268
HL60rDAC I	ZK	100	25	6.25	1.5625	0.390625	0.0976562	0.0244141	0.00610352	Medium	VPX
	0.216	0.1163	0.123	0.1572	0.1905	0.1958	0.187	0.1981	0.2145	0.1353
ohne Medium	0.0807	-0.019	-0.0123	0.0219	0.0552	0.0605	0.0517	0.0628	0.0792	0
% der ZK	100	-23.544	-15.2416	27.1375	68.4015	74.969	64.0644	77.8191	98.1413
	0	1.23544	1.15242	0.728625	0.315985	0.25031	0.359356	0.221809	0.0185874
HL60rDAC I	ZK	100	25	6.25	1.5625	0.390625	0.0976562	0.0244141	0.00610352	Medium	VPX
	0.196	0.116	0.1245	0.166	0.1902	0.1952	0.2061	0.1938	0.222	0.139
ohne Medium	0.057	-0.023	-0.0145	0.027	0.0512	0.0562	0.0671	0.0548	0.083	0
% der ZK	100	-40.3509	-25.4386	47.3684	89.8246	98.5965	117.719	96.1404	145.614
	0	1.40351	1.25439	0.526316	0.101754	0.0140351	-0.177193	0.0385965	-0.45614

[truncated: 3 more sheets: 4D rDAC DAC, 4E,F AZA- and DAC-TP, 4H LINE-1]
