# Supplementary material for: Selective inactivation of hypomethylating agents by SAMHD1 provides a rationale for therapeutic stratification in AML
Source: Nat Commun. 2019 Aug 2;10:3475. doi: 10.1038/s41467-019-11413-4 (PMC6677770; doi:10.1038/s41467-019-11413-4)
Supplement: Supplementary file 6 — Source Data [file 41467_2019_11413_MOESM6_ESM.zip › Source Data_Figure 1.xlsx]

## Sheet: 1B Mixture Assay
		dCTP	Buffer	Decitabine	Azacitidine	dGTP
		-1.59002	-0.181473	-0.188024	0.368842	28.6707
		-0.292846	-0.02424	0.126441	0.0150681	32.6605
		-1.59002	0.0150681	0.36229	0.270571	36.2769
		0.00851677	0.0412736	-0.096305	0.316431	25.2444
		-0.384565	0.00196541	-0.489387	0.98467	22.0407
		-0.207678	-0.0176887	-0.233884	-0.0176887	24.3796
		-0.194575	-0.00458595	-0.135613	0.473664	31.5337
		0.139544	0.0150681	0.11989	0.316431	34.3835
		0.0412736	0.132993	0.00196541	0.434355	30.4134
	average	-0.452262	-0.00240217	-0.0591806	0.351371	29.5115
	standard deviation	0.666269	0.081892	0.246809	0.291867	4.81391

## Sheet: 1C Mixture Assay +GTP
		dCTP	Buffer	Decitabine	Azacitidine
		11.9582	0.0871331	16.0004	-0.463181
		12.7247	0.165749	11.2244	1.08949
		12.823	-0.0700996	17.1207	0.951913
		8.5646	-0.0897537	11.0083	-0.260089
		17.9396	-0.227332	14.8408	0.624345
		13.6354	0.755372	12.5216	0.132993
		10.91	-0.69903	9.29835	0.165749
		6.95951	-0.0897537	5.95715	-0.0111373
		2.16392	-0.797301	5.74096	-0.0700996
	average	10.8532	-0.107224	11.5236	0.239998
	standard deviation	4.50647	0.460871	4.07891	0.535832

## Sheet: 1D Preassembly Assay
		dCTP	Buffer	Decitabine	Azacitidine
		19.6495	2.04599	13.1047	2.94353
		28.769	2.04599	15.5418	2.92387
		21.3398	2.39976	15.247	1.43016
		18.6471	2.51769	14.9587	2.48493
		17.2517	2.79285	14.8211	3.3104
		16.3083	1.39741	12.2072	3.11386
		22.6893	2.0722	16.6031	3.48729
		22.1783	2.44562	16.4655	2.56355
		23.0628	2.99594	18.5292	4.01795
	average	21.0995	2.30149	15.2754	2.91951
	standard deviation	3.74671	0.474522	1.87986	0.729198

## Sheet: 1E AUC
S	azaC		S	azadC
0	1.32e-05		0	1.99e-05
0.152	3.5e-13		0.101	4.01e-06
0.303	2.06e-14		0.201	6.53e-10
0.455	3.69e-14		0.302	1.01e-13
0.606	8.97e-15		0.402	1.67e-14
0.758	1.79e-14		0.503	1.48e-14
0.909	8.31e-15		0.603	3.62e-14
1.06	1.12e-14		0.704	2.14e-14
1.21	5.96e-14		0.804	1.33e-14
1.36	1.1e-14		0.905	1.27e-14
1.52	5.71e-14		1.01	1.65e-14
1.67	5.22e-14		1.11	3.07e-14
1.82	5.83e-14		1.21	7.79e-14
1.97	6.14e-14		1.31	2.01e-14
2.12	1.95e-14		1.41	6.16e-14
2.27	7.42e-15		1.51	2.32e-14
2.42	4e-14		1.61	1.01e-14
2.58	1.91e-14		1.71	6.23e-14
2.73	1.71e-14		1.81	4.86e-14
2.88	2.76e-14		1.91	4.92e-14
3.03	2.45e-16		2.01	6.38e-14
3.18	1.66e-12		2.11	1.01e-14
3.33	2.2e-09		2.21	2.09e-14
3.48	6.61e-07		2.31	4.73e-14
3.64	5.46e-05		2.41	1.12e-14
3.79	0.00144		2.51	3.35e-14
3.94	0.0144		2.61	9.53e-14
4.09	0.0632		2.71	2.54e-14
4.24	0.142		2.81	8.9e-14
4.39	0.188		2.91	3.35e-14
4.55	0.167		3.02	1.31e-14
4.7	0.111		3.12	6.29e-14
4.85	0.0608		3.22	3.02e-14
5	0.0296		3.32	1.42e-14
5.15	0.0138		3.42	8.71e-14
5.3	0.00661		3.52	3.83e-14
5.45	0.00338		3.62	2.29e-14
5.61	0.00192		3.72	1.91e-14
5.76	0.00124		3.82	1.61e-14
5.91	0.00093		3.92	1.69e-14
6.06	0.000811		4.02	1.91e-14
6.21	2.52		4.12	2.37e-14
6.36	1.99		4.22	1.97e-13
6.52	0.00119		4.32	5.18e-12
6.67	0.00166		4.42	1.16e-10
6.82	0.00249		4.52	2.15e-09
6.97	0.00383		4.62	3.04e-08
7.12	0.00596		4.72	3.55e-07
7.27	0.00912		4.82	3.3e-06
7.42	0.0134		4.92	2.48e-05
7.58	0.0188		5.03	0.000151
7.73	0.0245		5.13	0.000724
7.88	0.0299		5.23	0.00271
8.03	0.0336		5.33	0.0082
8.18	0.0351		5.43	0.0198
8.33	0.0342		5.53	0.0398
8.48	0.0311		5.63	0.0663
8.64	0.0269		5.73	0.0946
8.79	0.0221		5.83	0.113
8.94	0.0176		5.93	0.122
9.09	0.0136		6.03	0.119
9.24	0.0104		6.13	0.11
9.39	0.00783		6.23	0.0985
9.55	0.00592		6.33	0.0879
9.7	0.00449		6.43	0.0775
9.85	0.00344		6.53	0.0701
10	0.00267		6.63	0.0653
10.2	0.00211		6.73	0.0639
10.3	0.0017		6.83	0.0655
10.5	0.00139		6.93	0.0708
10.6	0.00116		7.04	0.0801
10.8	0.000987		7.14	0.0925
10.9	0.102		7.24	0.11
11.1	0.0523		7.34	0.132
11.2	0.000675		7.44	0.159
11.4	0.000614		7.54	0.188
11.5	0.000567		7.64	0.217
11.7	0.000531		7.74	0.24
11.8	0.000505		7.84	0.249
12	0.000487		7.94	0.241
12.1	0.000477		8.04	0.215
12.3	0.000475		8.14	0.177
12.4	0.000482		8.24	0.134
12.6	0.000498		8.34	0.0942
12.7	0.000524		8.44	0.0615
12.9	0.000566		8.54	0.0378
13	0.000626		8.64	0.0221
13.2	0.000711		8.74	0.0126
13.3	0.00083		8.84	0.00709
13.5	0.001		8.94	0.00404
13.6	0.00124		9.05	0.00238
13.8	0.0016		9.15	0.00148
13.9	0.00213		9.25	0.000981
14.1	0.00293		9.35	0.000708
14.2	0.00417		9.45	1.32
14.4	0.00616		9.55	2.97
14.5	0.00941		9.65	0.00047
14.7	0.0148		9.75	0.000501
14.8	0.0242		9.85	0.000586
15	0.0812		9.95	0.000746
			10.1	0.00102
			10.2	0.00148
			10.3	0.00223
			10.4	0.00346
			10.5	0.00543
			10.6	0.00847
			10.7	0.013
			10.8	0.0193
			10.9	0.0277
			11	0.0379
			11.1	0.0493
			11.2	0.0609
			11.3	0.0714
			11.4	0.0794
			11.5	0.0841
			11.6	0.0853
			11.7	0.0832
			11.8	0.0785
			11.9	0.072
			12	0.0647
			12.1	0.0571
			12.2	0.0498
			12.3	0.0432
			12.4	0.0375
			12.5	0.0325
			12.6	0.0283
			12.7	0.0248
			12.8	0.022
			12.9	0.0196
			13	0.0177
			13.1	0.0161
			13.2	0.0148
			13.3	0.0137
			13.4	0.0128
			13.5	0.0121
			13.6	0.0115
			13.7	0.011
			13.8	0.0105
			13.9	0.0102
			14	0.00986
			14.1	0.00958
			14.2	0.00937
			14.3	0.00918
			14.4	0.00899
			14.5	0.00884
			14.6	0.00867
			14.7	0.00853
			14.8	0.00837
			14.9	0.00823
			15	0.00805
			15.1	0.0079
			15.2	0.00773
			15.3	0.00752
			15.4	0.00734
			15.5	0.00713
			15.6	0.00691
			15.7	0.00671
			15.8	0.00647
			15.9	0.00627
			16	0.00606
			16.1	0.00586
			16.2	0.00565
			16.3	0.00546
			16.4	0.00529
			16.5	0.00511
			16.6	0.00496
			16.7	0.00482
			16.8	0.00468
			16.9	0.00457
			17	0.00446
			17.1	0.00435
			17.2	0.00427
			17.3	0.0042
			17.4	0.00414
			17.5	0.00407
			17.6	0.00403
			17.7	0.00399
			17.8	0.00394
			17.9	0.00392
			18	0.00391
			18.1	0.0039
			18.2	0.00389
			18.3	0.0039
			18.4	0.00393
			18.5	0.00397
			18.6	0.00402
			18.7	0.00407
			18.8	0.00415
			18.9	0.00425
			19	0.00437
			19.1	0.00449
			19.2	0.00467
			19.3	0.00487
			19.4	0.0051
			19.5	0.00533
			19.6	0.00564
			19.7	0.00599
			19.8	0.00637
			19.9	0.0068
			20	0.0145

## Sheet: 1F SEC
No Nucleotide			GTP+dCTP			DAC-TP only			GTP only			GTP + AZA-TP			GTP + DAC-TP
Elution Volume (mL)	Normalized AU	Raw mAU	Elution Volume (mL)	Normalized AU	Raw mAU	Elution Volume (mL)	Normalized AU	Raw mAU	Elution Volume (mL)	Normalized AU	Raw mAU	Elution Volume (mL)	Normalized AU	Raw mAU	Elution Volume (mL)	Normalized AU	Raw mAU
0.930156	0.00101477	0.067	0.930038	0.00295732	0.167	0.929959	-0.00330696	-0.339	0.929959	-0.00109042	-0.081	0.929792	-0.000840336	-0.058	0.929959	-0.00108219	-0.077
0.932473	0.0010602	0.07	0.932026	0.00306357	0.173	0.932268	-0.00332647	-0.341	0.932268	-0.00119812	-0.089	0.932106	-0.000927267	-0.064	0.932268	-0.00109624	-0.078
0.934789	0.00110564	0.073	0.934015	0.00316982	0.179	0.934577	-0.00334598	-0.343	0.934577	-0.00129235	-0.096	0.934421	-0.0010142	-0.07	0.934577	-0.0011103	-0.079
0.937105	0.00115108	0.076	0.936004	0.00329378	0.186	0.936886	-0.00335574	-0.344	0.936886	-0.00140005	-0.104	0.936735	-0.00110113	-0.076	0.936886	-0.00112435	-0.08
0.939421	0.00119652	0.079	0.937992	0.00340004	0.192	0.939195	-0.00337525	-0.346	0.939195	-0.00149429	-0.111	0.93905	-0.00118806	-0.082	0.939195	-0.00113841	-0.081
0.941738	0.00115108	0.076	0.939981	0.00350629	0.198	0.941504	-0.00334598	-0.343	0.941504	-0.00153467	-0.114	0.941364	-0.00123153	-0.085	0.941504	-0.0011103	-0.079
0.944054	0.0010602	0.07	0.94197	0.00347087	0.196	0.943813	-0.00328745	-0.337	0.943813	-0.00154813	-0.115	0.943678	-0.00124602	-0.086	0.943813	-0.00106814	-0.076
0.94637	0.00096933	0.064	0.943958	0.00341774	0.193	0.946122	-0.00322892	-0.331	0.946122	-0.0015616	-0.116	0.945993	-0.0012605	-0.087	0.946122	-0.00104003	-0.074
0.948687	0.000878455	0.058	0.945947	0.00338233	0.191	0.948431	-0.00316064	-0.324	0.948431	-0.00157506	-0.117	0.948307	-0.00127499	-0.088	0.948431	-0.000997864	-0.071
0.951003	0.000878455	0.058	0.947936	0.00334691	0.189	0.95074	-0.00313137	-0.321	0.95074	-0.00157506	-0.117	0.950621	-0.00127499	-0.088	0.95074	-0.000969755	-0.069
0.953319	0.00096933	0.064	0.949924	0.00329378	0.186	0.953049	-0.00318015	-0.326	0.953049	-0.00152121	-0.113	0.952936	-0.00120255	-0.083	0.953049	-0.000941646	-0.067
0.955635	0.0010602	0.07	0.951913	0.00338233	0.191	0.955358	-0.00322892	-0.331	0.955358	-0.00148082	-0.11	0.95525	-0.00113011	-0.078	0.955358	-0.000927592	-0.066
0.957952	0.00115108	0.076	0.953902	0.00345316	0.195	0.957667	-0.00326794	-0.335	0.957667	-0.00142698	-0.106	0.957564	-0.00107215	-0.074	0.957667	-0.000899483	-0.064
0.960268	0.00122681	0.081	0.95589	0.0035417	0.2	0.959976	-0.00331672	-0.34	0.959976	-0.00138659	-0.103	0.959879	-0.00099971	-0.069	0.959976	-0.000885428	-0.063
0.962584	0.00115108	0.076	0.957879	0.00363025	0.205	0.962285	-0.003385	-0.347	0.962285	-0.00142698	-0.106	0.962193	-0.00105766	-0.073	0.962285	-0.000871374	-0.062
0.964901	0.0010905	0.072	0.959868	0.00371879	0.21	0.964594	-0.00346304	-0.355	0.964594	-0.0014539	-0.108	0.964507	-0.00111562	-0.077	0.964594	-0.00085732	-0.061
0.967217	0.00102991	0.068	0.961856	0.00396671	0.224	0.966903	-0.00354108	-0.363	0.966903	-0.00149429	-0.111	0.966822	-0.00118806	-0.082	0.966903	-0.000843265	-0.06
0.969533	0.00096933	0.064	0.963845	0.00423234	0.239	0.969212	-0.00360937	-0.37	0.969212	-0.00152121	-0.113	0.969136	-0.00124602	-0.086	0.969212	-0.000815156	-0.058
0.971849	0.000833018	0.055	0.965834	0.00449796	0.254	0.971521	-0.00361912	-0.371	0.971521	-0.00142698	-0.106	0.971451	-0.00115908	-0.08	0.971521	-0.000815156	-0.058
0.974166	0.000696706	0.046	0.967822	0.00476359	0.269	0.97383	-0.00358986	-0.368	0.97383	-0.00129235	-0.096	0.973765	-0.0010142	-0.07	0.97383	-0.000829211	-0.059
0.976482	0.000545248	0.036	0.969811	0.00502922	0.284	0.976139	-0.00356059	-0.365	0.976139	-0.00115773	-0.086	0.976079	-0.000854825	-0.059	0.976139	-0.000829211	-0.059
0.978798	0.00039379	0.026	0.9718	0.00501151	0.283	0.978448	-0.00353133	-0.362	0.978448	-0.00100965	-0.075	0.978394	-0.000709939	-0.049	0.978448	-0.000843265	-0.06
0.981115	0.00028777	0.019	0.973788	0.00494068	0.279	0.980757	-0.00349231	-0.358	0.980757	-0.00099619	-0.074	0.980708	-0.000623008	-0.043	0.980757	-0.000829211	-0.059
0.983431	0.000212041	0.014	0.975777	0.00488755	0.276	0.983066	-0.00344353	-0.353	0.983066	-0.00114427	-0.085	0.983022	-0.000651985	-0.045	0.983066	-0.000758939	-0.054
0.985747	0.000151458	0.01	0.977766	0.00481672	0.272	0.985375	-0.003385	-0.347	0.985375	-0.00129235	-0.096	0.985337	-0.000666473	-0.046	0.985375	-0.000688667	-0.049
0.988064	9.08747e-05	0.006	0.979754	0.00474588	0.268	0.987684	-0.00333623	-0.342	0.987684	-0.00144044	-0.107	0.987651	-0.000695451	-0.048	0.987684	-0.000632449	-0.045
0.99038	3.02916e-05	0.002	0.981743	0.00495838	0.28	0.989993	-0.0032777	-0.336	0.989993	-0.00158852	-0.118	0.989965	-0.000724428	-0.05	0.989993	-0.000562177	-0.04
0.992696	7.57289e-05	0.005	0.983732	0.00522401	0.295	0.992302	-0.003385	-0.347	0.992302	-0.00160198	-0.119	0.99228	-0.00079687	-0.055	0.992302	-0.00060434	-0.043
0.995012	0.000136312	0.009	0.98572	0.00547193	0.309	0.994611	-0.00349231	-0.358	0.994611	-0.00161544	-0.12	0.994594	-0.000854825	-0.059	0.994611	-0.000646503	-0.046
0.997329	0.000181749	0.012	0.987709	0.00571985	0.323	0.99692	-0.00358986	-0.368	0.99692	-0.00162891	-0.121	0.996908	-0.000912779	-0.063	0.99692	-0.000702721	-0.05
0.999645	0.000227187	0.015	0.989698	0.00598548	0.338	0.999229	-0.00369716	-0.379	0.999229	-0.00164237	-0.122	0.999223	-0.000985222	-0.068	0.999229	-0.000744884	-0.053
1.00196	0.000333207	0.022	0.991686	0.00610944	0.345	1.00154	-0.0036679	-0.376	1.00154	-0.00157506	-0.117	1.00154	-0.000985222	-0.068	1.00154	-0.000787047	-0.056
1.00428	0.000454373	0.03	0.993675	0.0062334	0.352	1.00385	-0.00355084	-0.364	1.00385	-0.00148082	-0.11	1.00385	-0.000956245	-0.066	1.00385	-0.000843265	-0.06
1.00659	0.00057554	0.038	0.995664	0.00635736	0.359	1.00616	-0.00344353	-0.353	1.00616	-0.00140005	-0.104	1.00617	-0.000927267	-0.064	1.00616	-0.000899483	-0.064
1.00891	0.000696706	0.046	0.997653	0.00646361	0.365	1.00847	-0.00333623	-0.342	1.00847	-0.00130582	-0.097	1.00848	-0.00089829	-0.062	1.00847	-0.0009557	-0.068
1.01123	0.000802726	0.053	0.999641	0.00658757	0.372	1.01077	-0.0032777	-0.336	1.01077	-0.00126543	-0.094	1.01079	-0.000912779	-0.063	1.01077	-0.0009557	-0.068
1.01354	0.000878455	0.058	1.00163	0.00688861	0.389	1.01308	-0.00335574	-0.344	1.01308	-0.00131928	-0.098	1.01311	-0.000970733	-0.067	1.01308	-0.000843265	-0.06
1.01586	0.000954184	0.063	1.00362	0.00722508	0.408	1.01539	-0.00342402	-0.351	1.01539	-0.00135967	-0.101	1.01542	-0.00104318	-0.072	1.01539	-0.000744884	-0.053
1.01818	0.00104506	0.069	1.00561	0.00756154	0.427	1.0177	-0.00349231	-0.358	1.0177	-0.00140005	-0.104	1.01774	-0.00110113	-0.076	1.0177	-0.000632449	-0.045
1.02049	0.00110564	0.073	1.0076	0.007898	0.446	1.02001	-0.00356059	-0.365	1.02001	-0.00142698	-0.106	1.02005	-0.00115908	-0.08	1.02001	-0.000534068	-0.038
1.02281	0.00107535	0.071	1.00958	0.00825217	0.466	1.02232	-0.00349231	-0.358	1.02232	-0.00133274	-0.099	1.02237	-0.00111562	-0.077	1.02232	-0.000576231	-0.041
1.02512	0.00104506	0.069	1.01157	0.00830529	0.469	1.02463	-0.00342402	-0.351	1.02463	-0.00122504	-0.091	1.02468	-0.00107215	-0.074	1.02463	-0.000618394	-0.044
1.02744	0.00102991	0.068	1.01356	0.00828759	0.468	1.02694	-0.00335574	-0.344	1.02694	-0.00111735	-0.083	1.027	-0.00102869	-0.071	1.02694	-0.000674612	-0.048
1.02976	0.000999621	0.066	1.01555	0.00825217	0.466	1.02925	-0.0032777	-0.336	1.02925	-0.00100965	-0.075	1.02931	-0.00099971	-0.069	1.02925	-0.000716775	-0.051
1.03207	0.000999621	0.066	1.01754	0.00823446	0.465	1.03156	-0.00332647	-0.341	1.03156	-0.00107696	-0.08	1.03162	-0.000941756	-0.065	1.03156	-0.000758939	-0.054
1.03439	0.000999621	0.066	1.01953	0.00819904	0.463	1.03386	-0.00342402	-0.351	1.03386	-0.00119812	-0.089	1.03394	-0.000883802	-0.061	1.03386	-0.000801102	-0.057
1.03671	0.00101477	0.067	1.02152	0.00837613	0.473	1.03617	-0.00353133	-0.362	1.03617	-0.00131928	-0.098	1.03625	-0.000825848	-0.057	1.03617	-0.00085732	-0.061
1.03902	0.00101477	0.067	1.02351	0.00858863	0.485	1.03848	-0.00362888	-0.372	1.03848	-0.0014539	-0.108	1.03857	-0.000767893	-0.053	1.03848	-0.000899483	-0.064
1.04134	0.00124195	0.082	1.02549	0.00881884	0.498	1.04079	-0.00367765	-0.377	1.04079	-0.00152121	-0.113	1.04088	-0.000753405	-0.052	1.04079	-0.000899483	-0.064
1.04365	0.00165089	0.109	1.02748	0.00904905	0.511	1.0431	-0.00360937	-0.37	1.0431	-0.00150775	-0.112	1.0432	-0.00079687	-0.055	1.0431	-0.000829211	-0.059
1.04597	0.00205983	0.136	1.02947	0.00926155	0.523	1.04541	-0.00355084	-0.364	1.04541	-0.00150775	-0.112	1.04551	-0.000840336	-0.058	1.04541	-0.000744884	-0.053
1.04829	0.00246876	0.163	1.03146	0.00952718	0.538	1.04772	-0.00348255	-0.357	1.04772	-0.00149429	-0.111	1.04782	-0.000883802	-0.061	1.04772	-0.000674612	-0.048
1.0506	0.00281711	0.186	1.03345	0.0097751	0.552	1.05003	-0.00342402	-0.351	1.05003	-0.00149429	-0.111	1.05014	-0.000912779	-0.063	1.05003	-0.000590286	-0.042
1.05292	0.00302916	0.2	1.03544	0.0100407	0.567	1.05234	-0.00346304	-0.355	1.05234	-0.00146736	-0.109	1.05245	-0.000854825	-0.059	1.05234	-0.000632449	-0.045
1.05524	0.00322605	0.213	1.03743	0.0103064	0.582	1.05465	-0.00350206	-0.359	1.05465	-0.0014539	-0.108	1.05477	-0.000782382	-0.054	1.05465	-0.000660558	-0.047
1.05755	0.00343809	0.227	1.03941	0.0105543	0.596	1.05695	-0.00354108	-0.363	1.05695	-0.00144044	-0.107	1.05708	-0.000724428	-0.05	1.05695	-0.000702721	-0.05
1.05987	0.00363499	0.24	1.0414	0.0111564	0.63	1.05926	-0.00358986	-0.368	1.05926	-0.00141351	-0.105	1.0594	-0.000651985	-0.045	1.05926	-0.00073083	-0.052
1.06218	0.00418023	0.276	1.04339	0.0119001	0.672	1.06157	-0.00356059	-0.365	1.06157	-0.00138659	-0.103	1.06171	-0.000695451	-0.048	1.06157	-0.000660558	-0.047
1.0645	0.00474063	0.313	1.04538	0.0126262	0.713	1.06388	-0.00351182	-0.36	1.06388	-0.0013462	-0.1	1.06402	-0.000767893	-0.053	1.06388	-0.000548122	-0.039
1.06682	0.00530102	0.35	1.04737	0.0133699	0.755	1.06619	-0.00345329	-0.354	1.06619	-0.00130582	-0.097	1.06634	-0.000840336	-0.058	1.06619	-0.000435687	-0.031
1.06913	0.00586142	0.387	1.04936	0.0141137	0.797	1.0685	-0.00340451	-0.349	1.0685	-0.00127889	-0.095	1.06865	-0.000912779	-0.063	1.0685	-0.000309197	-0.022
1.07145	0.00683075	0.451	1.05135	0.0147689	0.834	1.07081	-0.00335574	-0.344	1.07081	-0.00125197	-0.093	1.07097	-0.000912779	-0.063	1.07081	-0.000281088	-0.02
1.07377	0.00804241	0.531	1.05334	0.0154064	0.87	1.07312	-0.00334598	-0.343	1.07312	-0.00123851	-0.092	1.07328	-0.000840336	-0.058	1.07312	-0.000393524	-0.028
1.07608	0.00925407	0.611	1.05532	0.0160262	0.905	1.07543	-0.00332647	-0.341	1.07543	-0.00122504	-0.091	1.0756	-0.000767893	-0.053	1.07543	-0.000491905	-0.035
1.0784	0.0104657	0.691	1.05731	0.016646	0.94	1.07774	-0.00331672	-0.34	1.07774	-0.00122504	-0.091	1.07791	-0.000695451	-0.048	1.07774	-0.00060434	-0.043
1.08072	0.0118289	0.781	1.0593	0.0172658	0.975	1.08004	-0.00329721	-0.338	1.08004	-0.00121158	-0.09	1.08023	-0.000608519	-0.042	1.08004	-0.000716775	-0.051
1.08303	0.01351	0.892	1.06129	0.0182575	1.031	1.08235	-0.00330696	-0.339	1.08235	-0.00118466	-0.088	1.08254	-0.000536076	-0.037	1.08235	-0.000463796	-0.033
1.08535	0.0151912	1.003	1.06328	0.0194794	1.1	1.08466	-0.00332647	-0.341	1.08466	-0.0011712	-0.087	1.08485	-0.000463634	-0.032	1.08466	-0.000196762	-0.014
1.08766	0.0168724	1.114	1.06527	0.0206835	1.168	1.08697	-0.00333623	-0.342	1.08697	-0.00114427	-0.085	1.08717	-0.000391191	-0.027	1.08697	5.62177e-05	0.004
1.08998	0.0185536	1.225	1.06726	0.0219054	1.237	1.08928	-0.00335574	-0.344	1.08928	-0.00111735	-0.083	1.08948	-0.000318748	-0.022	1.08928	0.000309197	0.022
1.0923	0.0213707	1.411	1.06924	0.0231096	1.305	1.09159	-0.00330696	-0.339	1.09159	-0.00105004	-0.078	1.0918	-0.000246305	-0.017	1.09159	0.000435687	0.031
1.09461	0.024203	1.598	1.07123	0.0247211	1.396	1.0939	-0.00322892	-0.331	1.0939	-0.000955804	-0.071	1.09411	-0.000173863	-0.012	1.0939	0.000491905	0.035
1.09693	0.0270352	1.785	1.07322	0.0265805	1.501	1.09621	-0.00316064	-0.324	1.09621	-0.00086157	-0.064	1.09643	-0.00010142	-0.007	1.09621	0.000548122	0.039
1.09925	0.0298675	1.972	1.07521	0.0284576	1.607	1.09852	-0.0030826	-0.316	1.09852	-0.000767336	-0.057	1.09874	-2.89771e-05	-0.002	1.09852	0.000590286	0.042
1.10156	0.0336388	2.221	1.0772	0.030317	1.712	1.10083	-0.00303382	-0.311	1.10083	-0.000646177	-0.048	1.10105	5.79542e-05	0.004	1.10083	0.000674612	0.048
1.10388	0.0378644	2.5	1.07919	0.0321941	1.818	1.10314	-0.00301431	-0.309	1.10314	-0.000471171	-0.035	1.10337	0.000144886	0.01	1.10314	0.000815156	0.058
1.10619	0.0421053	2.78	1.08118	0.0345316	1.95	1.10544	-0.00300456	-0.308	1.10544	-0.000296165	-0.022	1.10568	0.000246305	0.017	1.10544	0.000941646	0.067
1.10851	0.0463309	3.059	1.08317	0.0372233	2.102	1.10775	-0.0029948	-0.307	1.10775	-0.000121158	-0.009	1.108	0.000347725	0.024	1.10775	0.00108219	0.077
1.11083	0.0507535	3.351	1.08515	0.0398973	2.253	1.11006	-0.00298505	-0.306	1.11006	2.69241e-05	0.002	1.11031	0.000449145	0.031	1.11006	0.00120868	0.086
1.11314	0.0555547	3.668	1.08714	0.042589	2.405	1.11237	-0.0028875	-0.296	1.11237	4.03861e-05	0.003	1.11263	0.000507099	0.035	1.11237	0.00139139	0.099
1.11546	0.0603559	3.985	1.08913	0.0452807	2.557	1.11468	-0.00278994	-0.286	1.11468	4.03861e-05	0.003	1.11494	0.000565054	0.039	1.11468	0.00157409	0.112
1.11778	0.0651571	4.302	1.09112	0.0487693	2.754	1.11699	-0.00269239	-0.276	1.11699	4.03861e-05	0.003	1.11725	0.000623008	0.043	1.11699	0.00174275	0.124
1.12009	0.0699735	4.62	1.09311	0.0529308	2.989	1.1193	-0.00259484	-0.266	1.1193	5.38481e-05	0.004	1.11957	0.000680962	0.047	1.1193	0.00192546	0.137
1.12241	0.0748353	4.941	1.0951	0.0570746	3.223	1.12161	-0.00252656	-0.259	1.12161	0.000148082	0.011	1.12188	0.000869313	0.06	1.12161	0.00215033	0.153
1.12472	0.0796819	5.261	1.09709	0.0612361	3.458	1.12392	-0.00246803	-0.253	1.12392	0.000282703	0.021	1.1242	0.00108664	0.075	1.12392	0.00240331	0.171
1.12704	0.0845437	5.582	1.09908	0.0653976	3.693	1.12623	-0.0024095	-0.247	1.12623	0.000417323	0.031	1.12651	0.00128948	0.089	1.12623	0.00265629	0.189
1.12936	0.0894055	5.903	1.10106	0.0700549	3.956	1.12853	-0.00236072	-0.242	1.12853	0.000551943	0.041	1.12883	0.00149232	0.103	1.12853	0.00290926	0.207
1.13167	0.0940553	6.21	1.10305	0.0751727	4.245	1.13084	-0.00225342	-0.231	1.13084	0.000686564	0.051	1.13114	0.00162272	0.112	1.13084	0.00319035	0.227
1.13399	0.0986293	6.512	1.10504	0.0803081	4.535	1.13315	-0.00205832	-0.211	1.13315	0.000834646	0.062	1.13346	0.00166618	0.115	1.13315	0.0035136	0.25
1.13631	0.103203	6.814	1.10703	0.0854259	4.824	1.13546	-0.00186321	-0.191	1.13546	0.00099619	0.074	1.13577	0.00172414	0.119	1.13546	0.00383686	0.273
1.13862	0.107777	7.116	1.10902	0.0905437	5.113	1.13777	-0.00166811	-0.171	1.13777	0.00114427	0.085	1.13808	0.0017676	0.122	1.13777	0.00417416	0.297
1.14094	0.112185	7.407	1.11101	0.0961395	5.429	1.14008	-0.00146326	-0.15	1.14008	0.00133274	0.099	1.1404	0.00191249	0.132	1.14008	0.00449741	0.32
1.14326	0.116335	7.681	1.113	0.102231	5.773	1.14239	-0.0011511	-0.118	1.14239	0.00183084	0.136	1.14271	0.00234715	0.162	1.14239	0.00494716	0.352
1.14557	0.120485	7.955	1.11498	0.108305	6.116	1.1447	-0.000848689	-0.087	1.1447	0.00231547	0.172	1.14503	0.0027818	0.192	1.1447	0.0053969	0.384
1.14789	0.124635	8.229	1.11697	0.114379	6.459	1.14701	-0.000536528	-0.055	1.14701	0.00281356	0.209	1.14734	0.00321646	0.222	1.14701	0.00584664	0.416
1.1502	0.128739	8.5	1.11896	0.120453	6.802	1.14932	-0.000234121	-0.024	1.14932	0.00331166	0.246	1.14966	0.00365112	0.252	1.14932	0.00629638	0.448
1.15252	0.132268	8.733	1.12095	0.126386	7.137	1.15162	0.000253631	0.026	1.15162	0.00395784	0.294	1.15197	0.00401333	0.277	1.15162	0.00701315	0.499
1.15484	0.135782	8.965	1.12294	0.132123	7.461	1.15393	0.000799914	0.082	1.15393	0.0046444	0.345	1.15428	0.00434657	0.3	1.15393	0.00782831	0.557
1.15715	0.139311	9.198	1.12493	0.137843	7.784	1.15624	0.00135595	0.139	1.15624	0.00533096	0.396	1.1566	0.00469429	0.324	1.15624	0.00864347	0.615
1.15947	0.14284	9.431	1.12692	0.143581	8.108	1.15855	0.00191199	0.196	1.15855	0.00601753	0.447	1.15891	0.00504202	0.348	1.15855	0.00945862	0.673
1.16179	0.145581	9.612	1.12891	0.149318	8.432	1.16086	0.00263386	0.27	1.16086	0.00686564	0.51	1.16123	0.00585338	0.404	1.16086	0.0103722	0.738
1.1641	0.14808	9.777	1.13089	0.154985	8.752	1.16317	0.00365814	0.375	1.16317	0.00790221	0.587	1.16354	0.00698348	0.482	1.16317	0.0114544	0.815
1.16642	0.150594	9.943	1.13288	0.160528	9.065	1.16548	0.00468242	0.48	1.16548	0.00893879	0.664	1.16586	0.00811359	0.56	1.16548	0.0125506	0.893
1.16873	0.153094	10.108	1.13487	0.166088	9.379	1.16779	0.0057067	0.585	1.16779	0.00998883	0.742	1.16817	0.0092437	0.638	1.16779	0.0136328	0.97
1.17105	0.155577	10.272	1.13686	0.171649	9.693	1.1701	0.00674074	0.691	1.1701	0.0111062	0.825	1.17049	0.0103883	0.717	1.1701	0.0147431	1.049
1.17337	0.158031	10.434	1.13885	0.177191	10.006	1.17241	0.00812596	0.833	1.17241	0.0128832	0.957	1.1728	0.0116053	0.801	1.17241	0.0164999	1.174
1.17568	0.1605	10.597	1.14084	0.182451	10.303	1.17471	0.00952093	0.976	1.17471	0.0146736	1.09	1.17511	0.0128224	0.885	1.17471	0.0182567	1.299
1.178	0.162953	10.759	1.14283	0.187285	10.576	1.17702	0.0109061	1.118	1.17702	0.0164506	1.222	1.17743	0.0140249	0.968	1.17702	0.0200275	1.425
1.18032	0.165392	10.92	1.14481	0.192102	10.848	1.17933	0.0122914	1.26	1.17933	0.0182276	1.354	1.17974	0.015242	1.052	1.17933	0.0217843	1.55
1.18263	0.167649	11.069	1.1468	0.196936	11.121	1.18164	0.0140375	1.439	1.18164	0.0203815	1.514	1.18206	0.0170385	1.176	1.18164	0.0237239	1.688
1.18495	0.169905	11.218	1.14879	0.201771	11.394	1.18395	0.0159398	1.634	1.18395	0.0226431	1.682	1.18437	0.0188786	1.303	1.18395	0.0257477	1.832
1.18726	0.172162	11.367	1.15078	0.206021	11.634	1.18626	0.017842	1.829	1.18626	0.0249048	1.85	1.18669	0.0207186	1.43	1.18626	0.0277715	1.976
1.18958	0.174434	11.517	1.15277	0.209315	11.82	1.18857	0.0197345	2.023	1.18857	0.0271664	2.018	1.189	0.0225587	1.557	1.18857	0.0297813	2.119
1.1919	0.175797	11.607	1.15476	0.212608	12.006	1.19088	0.0218416	2.239	1.19088	0.0299799	2.227	1.19131	0.0245146	1.692	1.19088	0.0319457	2.273
1.19421	0.176963	11.684	1.15675	0.21592	12.193	1.19319	0.0242901	2.49	1.19319	0.0334397	2.484	1.19363	0.0265575	1.833	1.19319	0.0343349	2.443
1.19653	0.178129	11.761	1.15874	0.219214	12.379	1.1955	0.0267386	2.741	1.1955	0.0368994	2.741	1.19594	0.0286004	1.974	1.1955	0.0367383	2.614
1.19885	0.179296	11.838	1.16072	0.222366	12.557	1.19781	0.0291969	2.993	1.19781	0.0403592	2.998	1.19826	0.0306433	2.115	1.19781	0.0391275	2.784
1.20116	0.180068	11.889	1.16271	0.225235	12.719	1.20011	0.0316649	3.246	1.20011	0.0439131	3.262	1.20057	0.0327441	2.26	1.20011	0.0415308	2.955
1.20348	0.180447	11.914	1.1647	0.228121	12.882	1.20242	0.0346402	3.551	1.20242	0.0480998	3.573	1.20289	0.0350188	2.417	1.20242	0.0441168	3.139
1.20579	0.18081	11.938	1.16669	0.23099	13.044	1.20473	0.0376057	3.855	1.20473	0.0522865	3.884	1.2052	0.0372935	2.574	1.20473	0.0466888	3.322
1.20811	0.181189	11.963	1.16868	0.233876	13.207	1.20704	0.040581	4.16	1.20704	0.0564732	4.195	1.20751	0.0395682	2.731	1.20704	0.0492748	3.506
1.21043	0.181598	11.99	1.17067	0.236621	13.362	1.20935	0.0435465	4.464	1.20935	0.0606734	4.507	1.20983	0.0418429	2.888	1.20935	0.0518468	3.689
1.21274	0.182204	12.03	1.17266	0.2391	13.502	1.21166	0.0466779	4.785	1.21166	0.065062	4.833	1.21214	0.0446392	3.081	1.21166	0.0544047	3.871
1.21506	0.182794	12.069	1.17464	0.241597	13.643	1.21397	0.0498678	5.112	1.21397	0.069491	5.162	1.21446	0.0474645	3.276	1.21397	0.0569345	4.051
1.21738	0.1834	12.109	1.17663	0.244077	13.783	1.21628	0.0530577	5.439	1.21628	0.0739335	5.492	1.21677	0.0502753	3.47	1.21628	0.0594642	4.231
1.21969	0.184006	12.149	1.17862	0.246556	13.923	1.21859	0.0562476	5.766	1.21859	0.0783759	5.822	1.21909	0.0531006	3.665	1.21859	0.0620081	4.412
1.22201	0.183688	12.128	1.18061	0.248876	14.054	1.2209	0.0592229	6.071	1.2209	0.0826838	6.142	1.2214	0.055694	3.844	1.2209	0.0645238	4.591
1.22433	0.183218	12.097	1.1826	0.250806	14.163	1.2232	0.0618665	6.342	1.2232	0.0868301	6.45	1.22372	0.0581715	4.015	1.2232	0.0670115	4.768
1.22664	0.182764	12.067	1.18459	0.252718	14.271	1.22551	0.0645102	6.613	1.22551	0.0909899	6.759	1.22603	0.0606636	4.187	1.22551	0.0694991	4.945
1.22896	0.18231	12.037	1.18658	0.254648	14.38	1.22782	0.067144	6.883	1.22782	0.0951362	7.067	1.22834	0.0631411	4.358	1.22782	0.0720008	5.123
1.23127	0.181371	11.975	1.18857	0.256561	14.488	1.23013	0.0697779	7.153	1.23013	0.0993363	7.379	1.23066	0.0655317	4.523	1.23013	0.0744603	5.298
1.23359	0.180053	11.888	1.19055	0.258261	14.584	1.23244	0.0723239	7.414	1.23244	0.103833	7.713	1.23297	0.0677485	4.676	1.23244	0.0765123	5.444
1.23591	0.17872	11.8	1.19254	0.259306	14.643	1.23475	0.07487	7.675	1.23475	0.108342	8.048	1.23529	0.0699507	4.828	1.23475	0.0785642	5.59
1.23822	0.177387	11.712	1.19453	0.260351	14.702	1.23706	0.0774161	7.936	1.23706	0.112839	8.382	1.2376	0.072153	4.98	1.23706	0.0806161	5.736
1.24054	0.176161	11.631	1.19652	0.261395	14.761	1.23937	0.0799622	8.197	1.23937	0.117335	8.716	1.23992	0.0743697	5.133	1.23937	0.0826681	5.882
1.24286	0.175206	11.568	1.19851	0.26244	14.82	1.24168	0.0822351	8.43	1.24168	0.121818	9.049	1.24223	0.0765141	5.281	1.24168	0.0846919	6.026
1.24517	0.174267	11.506	1.2005	0.263379	14.873	1.24399	0.0844007	8.652	1.24399	0.126287	9.381	1.24454	0.0786728	5.43	1.24399	0.0867017	6.169
1.24749	0.173313	11.443	1.20249	0.264016	14.909	1.24629	0.0865663	8.874	1.24629	0.130743	9.712	1.24686	0.0808316	5.579	1.24629	0.0887115	6.312
1.2498	0.172359	11.38	1.20447	0.264654	14.945	1.2486	0.0887222	9.095	1.2486	0.135213	10.044	1.24917	0.0829904	5.728	1.2486	0.0907213	6.455
1.25212	0.170905	11.284	1.20646	0.265291	14.981	1.25091	0.0907707	9.305	1.25091	0.139453	10.359	1.25149	0.0852362	5.883	1.25091	0.0925765	6.587
1.25444	0.16939	11.184	1.20845	0.265929	15.017	1.25322	0.092634	9.496	1.25322	0.143411	10.653	1.2538	0.0875254	6.041	1.25322	0.0941927	6.702
1.25675	0.167876	11.084	1.21044	0.266442	15.046	1.25553	0.0944972	9.687	1.25553	0.147382	10.948	1.25612	0.0898145	6.199	1.25553	0.095809	6.817
1.25907	0.166361	10.984	1.21243	0.266549	15.052	1.25784	0.0963506	9.877	1.25784	0.151354	11.243	1.25843	0.0921037	6.357	1.25784	0.0974252	6.932
1.26139	0.164847	10.884	1.21442	0.266655	15.058	1.26015	0.0981846	10.065	1.26015	0.155271	11.534	1.26074	0.0942915	6.508	1.26015	0.0990415	7.047
1.2637	0.163317	10.783	1.21641	0.266761	15.064	1.26246	0.099521	10.202	1.26246	0.158892	11.803	1.26306	0.0963199	6.648	1.26246	0.100658	7.162
1.26602	0.161787	10.682	1.2184	0.26685	15.069	1.26477	0.100857	10.339	1.26477	0.162514	12.072	1.26537	0.0983483	6.788	1.26477	0.102274	7.277
1.26833	0.160257	10.581	1.22038	0.266867	15.07	1.26708	0.102194	10.476	1.26708	0.166135	12.341	1.26769	0.100377	6.928	1.26708	0.10389	7.392
1.27065	0.158697	10.478	1.22237	0.266495	15.049	1.26938	0.10353	10.613	1.26938	0.169756	12.61	1.27	0.102391	7.067	1.26938	0.105521	7.508
1.27297	0.157047	10.369	1.22436	0.266124	15.028	1.27169	0.104623	10.725	1.27169	0.173445	12.884	1.27232	0.104231	7.194	1.27169	0.106898	7.606
1.27528	0.155411	10.261	1.22635	0.265734	15.006	1.274	0.105637	10.829	1.274	0.177147	13.159	1.27463	0.106071	7.321	1.274	0.108177	7.697
1.2776	0.153775	10.153	1.22834	0.265362	14.985	1.27631	0.106642	10.932	1.27631	0.180849	13.434	1.27695	0.107896	7.447	1.27631	0.109456	7.788
1.27992	0.152124	10.044	1.23033	0.264849	14.956	1.27862	0.107657	11.036	1.27862	0.184551	13.709	1.27926	0.109736	7.574	1.27862	0.110749	7.88
1.28223	0.150473	9.935	1.23232	0.263538	14.882	1.28093	0.108574	11.13	1.28093	0.18793	13.96	1.28157	0.111692	7.709	1.28093	0.112056	7.973
1.28455	0.148807	9.825	1.2343	0.26221	14.807	1.28324	0.109354	11.21	1.28324	0.190932	14.183	1.28389	0.113677	7.846	1.28324	0.113419	8.07
1.28687	0.147156	9.716	1.23629	0.2609	14.733	1.28555	0.110135	11.29	1.28555	0.193934	14.406	1.2862	0.115662	7.983	1.28555	0.114782	8.167
1.28918	0.14549	9.606	1.23828	0.259589	14.659	1.28786	0.110915	11.37	1.28786	0.196936	14.629	1.28852	0.117647	8.12	1.28786	0.116146	8.264
1.2915	0.144067	9.512	1.24027	0.258314	14.587	1.29017	0.111666	11.447	1.29017	0.199817	14.843	1.29083	0.119487	8.247	1.29017	0.117495	8.36
1.29381	0.142764	9.426	1.24226	0.257269	14.528	1.29247	0.112037	11.485	1.29247	0.201957	15.002	1.29315	0.121124	8.36	1.29247	0.118591	8.438
1.29613	0.141462	9.34	1.24425	0.256242	14.47	1.29478	0.112407	11.523	1.29478	0.204098	15.161	1.29546	0.122747	8.472	1.29478	0.119701	8.517
1.29845	0.140159	9.254	1.24624	0.255197	14.411	1.29709	0.112778	11.561	1.29709	0.206225	15.319	1.29777	0.124384	8.585	1.29709	0.120798	8.595
1.30076	0.138735	9.16	1.24823	0.25417	14.353	1.2994	0.113149	11.599	1.2994	0.208365	15.478	1.30009	0.125978	8.695	1.2994	0.121894	8.673
1.30308	0.137084	9.051	1.25021	0.253126	14.294	1.30171	0.113315	11.616	1.30171	0.210115	15.608	1.3024	0.127181	8.778	1.30171	0.122822	8.739
1.3054	0.135434	8.942	1.2522	0.251939	14.227	1.30402	0.113422	11.627	1.30402	0.211785	15.732	1.30472	0.128398	8.862	1.30402	0.123693	8.801
1.30771	0.133783	8.833	1.25419	0.250753	14.16	1.30633	0.11352	11.637	1.30633	0.213454	15.856	1.30703	0.129615	8.946	1.30633	0.124564	8.863
1.31003	0.132132	8.724	1.25618	0.249566	14.093	1.30864	0.113617	11.647	1.30864	0.21511	15.979	1.30935	0.130832	9.03	1.30864	0.125422	8.924
1.31234	0.130602	8.623	1.25817	0.24838	14.026	1.31095	0.113646	11.65	1.31095	0.216456	16.079	1.31166	0.131846	9.1	1.31095	0.126335	8.989
1.31466	0.129072	8.522	1.26016	0.247193	13.959	1.31326	0.113588	11.644	1.31326	0.217439	16.152	1.31398	0.132788	9.165	1.31326	0.127305	9.058
1.31698	0.127543	8.421	1.26215	0.245723	13.876	1.31557	0.113529	11.638	1.31557	0.218421	16.225	1.31629	0.133744	9.231	1.31557	0.128275	9.127
1.31929	0.126013	8.32	1.26414	0.244254	13.793	1.31787	0.113471	11.632	1.31787	0.219404	16.298	1.3186	0.1347	9.297	1.31787	0.129244	9.196
1.32161	0.124877	8.245	1.26612	0.242801	13.711	1.32018	0.113393	11.624	1.32018	0.220293	16.364	1.32092	0.135511	9.353	1.32018	0.1302	9.264
1.32393	0.123923	8.182	1.26811	0.241332	13.628	1.32249	0.113188	11.603	1.32249	0.220643	16.39	1.32323	0.136163	9.398	1.32249	0.130987	9.32
1.32624	0.122969	8.119	1.2701	0.23988	13.546	1.3248	0.112973	11.581	1.3248	0.221006	16.417	1.32555	0.136815	9.443	1.3248	0.131788	9.377
1.32856	0.122014	8.056	1.27209	0.238445	13.465	1.32711	0.112768	11.56	1.32711	0.221356	16.443	1.32786	0.137467	9.488	1.32711	0.132575	9.433
1.33087	0.120939	7.985	1.27408	0.237011	13.384	1.32942	0.112564	11.539	1.32942	0.221706	16.469	1.33018	0.138076	9.53	1.32942	0.133362	9.489
1.33319	0.119652	7.9	1.27607	0.235594	13.304	1.33173	0.112076	11.489	1.33173	0.221531	16.456	1.33249	0.138453	9.556	1.33173	0.134529	9.572
1.33551	0.118349	7.814	1.27806	0.23416	13.223	1.33404	0.11151	11.431	1.33404	0.221248	16.435	1.3348	0.138829	9.582	1.33404	0.135822	9.664
1.33782	0.117062	7.729	1.28004	0.232725	13.142	1.33635	0.110934	11.372	1.33635	0.220952	16.413	1.33712	0.139206	9.608	1.33635	0.137115	9.756
1.34014	0.115759	7.643	1.28203	0.231698	13.084	1.33866	0.110369	11.314	1.33866	0.22067	16.392	1.33943	0.139583	9.634	1.33866	0.138408	9.848
1.34246	0.114305	7.547	1.28402	0.230653	13.025	1.34096	0.109774	11.253	1.34096	0.220158	16.354	1.34175	0.139728	9.644	1.34096	0.14001	9.962
1.34477	0.112866	7.452	1.28601	0.229609	12.966	1.34327	0.109149	11.189	1.34327	0.219431	16.3	1.34406	0.1398	9.649	1.34327	0.142048	10.107
1.34709	0.111412	7.356	1.288	0.228582	12.908	1.34558	0.108535	11.126	1.34558	0.218704	16.246	1.34638	0.139887	9.655	1.34558	0.144086	10.252
1.3494	0.109973	7.261	1.28999	0.227537	12.849	1.34789	0.10791	11.062	1.34789	0.217964	16.191	1.34869	0.139974	9.661	1.34789	0.146138	10.398
1.35172	0.108989	7.196	1.29198	0.227023	12.82	1.3502	0.107286	10.998	1.3502	0.217169	16.132	1.351	0.139815	9.65	1.3502	0.148218	10.546
1.35404	0.108186	7.143	1.29397	0.226527	12.792	1.35251	0.106584	10.926	1.35251	0.215985	16.044	1.35332	0.139409	9.622	1.35251	0.15079	10.729
1.35635	0.107368	7.089	1.29595	0.226014	12.763	1.35482	0.105881	10.854	1.35482	0.214787	15.955	1.35563	0.139003	9.594	1.35482	0.153362	10.912
1.35867	0.106551	7.035	1.29794	0.225518	12.735	1.35713	0.105169	10.781	1.35713	0.213602	15.867	1.35795	0.138598	9.566	1.35713	0.155934	11.095
1.36099	0.105581	6.971	1.29993	0.225004	12.706	1.35944	0.104467	10.709	1.35944	0.212417	15.779	1.36026	0.138177	9.537	1.35944	0.158506	11.278
1.3633	0.104385	6.892	1.30192	0.22504	12.708	1.36175	0.103813	10.642	1.36175	0.211004	15.674	1.36258	0.137728	9.506	1.36175	0.162132	11.536
1.36562	0.103188	6.813	1.30391	0.225093	12.711	1.36405	0.103179	10.577	1.36405	0.20955	15.566	1.36489	0.137294	9.476	1.36405	0.166109	11.819
1.36794	0.101992	6.734	1.3059	0.225146	12.714	1.36636	0.102545	10.512	1.36636	0.208083	15.457	1.36721	0.136844	9.445	1.36636	0.170073	12.101
1.37025	0.100825	6.657	1.30789	0.225217	12.718	1.36867	0.101911	10.447	1.36867	0.206629	15.349	1.36952	0.13641	9.415	1.36867	0.17405	12.384
1.37257	0.0997804	6.588	1.30987	0.22527	12.721	1.37098	0.10117	10.371	1.37098	0.205107	15.236	1.37183	0.135729	9.368	1.37098	0.17866	12.712
1.37488	0.0987505	6.52	1.31186	0.225801	12.751	1.37329	0.100292	10.281	1.37329	0.203506	15.117	1.37415	0.13499	9.317	1.37329	0.184141	13.102
1.3772	0.0977054	6.451	1.31385	0.226386	12.784	1.3756	0.099404	10.19	1.3756	0.201917	14.999	1.37646	0.134265	9.267	1.3756	0.189622	13.492
1.37952	0.0966755	6.383	1.31584	0.22697	12.817	1.37791	0.098526	10.1	1.37791	0.200315	14.88	1.37878	0.133541	9.217	1.37791	0.195103	13.882
1.38183	0.0956304	6.314	1.31783	0.227554	12.85	1.38022	0.0976481	10.01	1.38022	0.198673	14.758	1.38109	0.132831	9.168	1.38022	0.200669	14.278
1.38415	0.0946005	6.246	1.31982	0.228139	12.883	1.38253	0.0968774	9.931	1.38253	0.196721	14.613	1.38341	0.132136	9.12	1.38253	0.206965	14.726
1.38647	0.0935555	6.177	1.32181	0.229361	12.952	1.38484	0.096097	9.851	1.38484	0.194782	14.469	1.38572	0.131426	9.071	1.38484	0.213276	15.175
1.38878	0.0925256	6.109	1.3238	0.230671	13.026	1.38714	0.0953264	9.772	1.38714	0.192844	14.325	1.38803	0.13073	9.023	1.38714	0.219586	15.624
1.3911	0.0915259	6.043	1.32578	0.231982	13.1	1.38945	0.094546	9.692	1.38945	0.190892	14.18	1.39035	0.130064	8.977	1.38945	0.225883	16.072
1.39341	0.0905718	5.98	1.32777	0.233292	13.174	1.39176	0.0937558	9.611	1.39176	0.189034	14.042	1.39266	0.129542	8.941	1.39176	0.233008	16.579
1.39573	0.0896024	5.916	1.32976	0.234602	13.248	1.39407	0.0929559	9.529	1.39407	0.187176	13.904	1.39498	0.129006	8.904	1.39407	0.240373	17.103
1.39805	0.0886482	5.853	1.33175	0.236816	13.373	1.39638	0.0921462	9.446	1.39638	0.185332	13.767	1.39729	0.12847	8.867	1.39638	0.247751	17.628
1.40036	0.0877243	5.792	1.33374	0.239171	13.506	1.39869	0.0913463	9.364	1.39869	0.183487	13.63	1.39961	0.127934	8.83	1.39869	0.25513	18.153
1.40268	0.0870125	5.745	1.33573	0.241509	13.638	1.401	0.0906049	9.288	1.401	0.181576	13.488	1.40192	0.127195	8.779	1.401	0.263394	18.741
1.405	0.0863158	5.699	1.33772	0.243864	13.771	1.40331	0.0899318	9.219	1.40331	0.179624	13.343	1.40423	0.126413	8.725	1.40331	0.272852	19.414
1.40731	0.0856039	5.652	1.3397	0.246219	13.904	1.40562	0.0892587	9.15	1.40562	0.177658	13.197	1.40655	0.12563	8.671	1.40562	0.282297	20.086
1.40963	0.0849072	5.606	1.34169	0.249053	14.064	1.40793	0.0885856	9.081	1.40793	0.175706	13.052	1.40886	0.124848	8.617	1.40793	0.291756	20.759
1.41194	0.0840894	5.552	1.34368	0.251992	14.23	1.41024	0.0879125	9.012	1.41024	0.173795	12.91	1.41118	0.124181	8.571	1.41024	0.301355	21.442
1.41426	0.0832412	5.496	1.34567	0.254932	14.396	1.41254	0.0871614	8.935	1.41254	0.172112	12.785	1.41349	0.123587	8.53	1.41254	0.312331	22.223
1.41658	0.0824082	5.441	1.34766	0.257871	14.562	1.41485	0.0864102	8.858	1.41485	0.170429	12.66	1.41581	0.122993	8.489	1.41485	0.323308	23.004
1.41889	0.0815752	5.386	1.34965	0.260793	14.727	1.41716	0.0856689	8.782	1.41716	0.168747	12.535	1.41812	0.122399	8.448	1.41716	0.334284	23.785
1.42121	0.0809239	5.343	1.35164	0.264406	14.931	1.41947	0.0849177	8.705	1.41947	0.167064	12.41	1.42044	0.121776	8.405	1.41947	0.345261	24.566
1.42353	0.0804392	5.311	1.35363	0.268178	15.144	1.42178	0.0842641	8.638	1.42178	0.165529	12.296	1.42275	0.121081	8.357	1.42178	0.356378	25.357
1.42584	0.0799697	5.28	1.35561	0.271932	15.356	1.42409	0.08363	8.573	1.42409	0.164008	12.183	1.42506	0.120385	8.309	1.42409	0.367537	26.151
1.42816	0.0795002	5.249	1.3576	0.275704	15.569	1.4264	0.082996	8.508	1.4264	0.162487	12.07	1.42738	0.119675	8.26	1.4264	0.378696	26.945
1.43048	0.0790761	5.221	1.35959	0.279476	15.782	1.42871	0.0823716	8.444	1.42871	0.160979	11.958	1.42969	0.11898	8.212	1.42871	0.389856	27.739
1.43279	0.0788641	5.207	1.36158	0.283602	16.015	1.43102	0.0817961	8.385	1.43102	0.159444	11.844	1.43201	0.1184	8.172	1.43102	0.401507	28.568
1.43511	0.078652	5.193	1.36357	0.287834	16.254	1.43333	0.0812986	8.334	1.43333	0.157896	11.729	1.43432	0.117821	8.132	1.43333	0.413804	29.443
1.43742	0.0784551	5.18	1.36556	0.292067	16.493	1.43563	0.0808011	8.283	1.43563	0.156348	11.614	1.43664	0.117256	8.093	1.43563	0.426102	30.318
1.43974	0.0782431	5.166	1.36755	0.296317	16.733	1.43794	0.0803133	8.233	1.43794	0.154813	11.5	1.43895	0.116691	8.054	1.43794	0.438399	31.193
1.44206	0.0777281	5.132	1.36953	0.300549	16.972	1.44025	0.0798158	8.182	1.44025	0.153292	11.387	1.44126	0.116227	8.022	1.44025	0.450795	32.075
1.44437	0.0771829	5.096	1.37152	0.304905	17.218	1.44256	0.0793378	8.133	1.44256	0.151919	11.285	1.44358	0.115822	7.994	1.44256	0.464035	33.017
1.44669	0.0766376	5.06	1.37351	0.309279	17.465	1.44487	0.0788696	8.085	1.44487	0.150546	11.183	1.44589	0.11543	7.967	1.44487	0.47726	33.958
1.44901	0.0761075	5.025	1.3755	0.313671	17.713	1.44718	0.0783916	8.036	1.44718	0.149159	11.08	1.44821	0.115039	7.94	1.44718	0.490485	34.899
1.45132	0.0756229	4.993	1.37749	0.318063	17.961	1.44949	0.0779136	7.987	1.44949	0.147786	10.978	1.45052	0.114633	7.912	1.44949	0.503724	35.841
1.45364	0.0751836	4.964	1.37948	0.322454	18.209	1.4518	0.0775234	7.947	1.4518	0.146453	10.879	1.45284	0.114228	7.884	1.4518	0.516809	36.772
1.45595	0.0747444	4.935	1.38147	0.327519	18.495	1.45411	0.0771527	7.909	1.45411	0.145134	10.781	1.45515	0.113822	7.856	1.45411	0.529852	37.7
1.45827	0.0743052	4.906	1.38346	0.332832	18.795	1.45642	0.076782	7.871	1.45642	0.143815	10.683	1.45747	0.113402	7.827	1.45642	0.542894	38.628
1.46059	0.073972	4.884	1.38544	0.338144	19.095	1.45872	0.0764113	7.833	1.45872	0.142496	10.585	1.45978	0.112996	7.799	1.45872	0.555937	39.556
1.4629	0.0739871	4.885	1.38743	0.343457	19.395	1.46103	0.0760309	7.794	1.46103	0.141176	10.487	1.46209	0.112489	7.764	1.46103	0.567981	40.413
1.46522	0.0739871	4.885	1.38942	0.348787	19.696	1.46334	0.0756212	7.752	1.46334	0.139857	10.389	1.46441	0.111968	7.728	1.46334	0.578761	41.18
1.46754	0.0740023	4.886	1.39141	0.354648	20.027	1.46565	0.0752212	7.711	1.46565	0.138551	10.292	1.46672	0.11146	7.693	1.46565	0.589541	41.947
1.46985	0.0740023	4.886	1.3934	0.360758	20.372	1.46796	0.0748115	7.669	1.46796	0.137232	10.194	1.46904	0.110939	7.657	1.46796	0.60032	42.714
1.47217	0.0741992	4.899	1.39539	0.366867	20.717	1.47027	0.074431	7.63	1.47027	0.13598	10.101	1.47135	0.110649	7.637	1.47027	0.611297	43.495
1.47448	0.0744112	4.913	1.39738	0.372977	21.062	1.47258	0.074275	7.614	1.47258	0.135011	10.029	1.47367	0.110475	7.625	1.47258	0.623904	44.392
1.4768	0.0746232	4.927	1.39937	0.379069	21.406	1.47489	0.0741189	7.598	1.47489	0.134055	9.958	1.47598	0.110316	7.614	1.47489	0.636511	45.289
1.47912	0.0748504	4.942	1.40135	0.385001	21.741	1.4772	0.0739628	7.582	1.4772	0.133086	9.886	1.47829	0.110156	7.603	1.4772	0.649117	46.186
1.48143	0.0750019	4.952	1.40334	0.390845	22.071	1.47951	0.0738067	7.566	1.47951	0.132116	9.814	1.48061	0.109983	7.591	1.47951	0.661724	47.083
1.48375	0.0751382	4.961	1.40533	0.396689	22.401	1.48181	0.0736701	7.552	1.48181	0.131187	9.745	1.48292	0.109809	7.579	1.48181	0.674036	47.959
1.48607	0.0752594	4.969	1.40732	0.402532	22.731	1.48412	0.0735433	7.539	1.48412	0.130272	9.677	1.48524	0.109649	7.568	1.48412	0.686277	48.83
1.48838	0.0753957	4.978	1.40931	0.408376	23.061	1.48643	0.0734165	7.526	1.48643	0.129357	9.609	1.48755	0.109476	7.556	1.48643	0.698519	49.701
1.4907	0.0756077	4.992	1.4113	0.414432	23.403	1.48874	0.0732897	7.513	1.48874	0.128441	9.541	1.48987	0.109302	7.544	1.48874	0.710746	50.571
1.49301	0.0759864	5.017	1.41329	0.420613	23.752	1.49105	0.0732312	7.507	1.49105	0.127701	9.486	1.49218	0.109026	7.525	1.49105	0.722552	51.411
1.49533	0.0763802	5.043	1.41527	0.426811	24.102	1.49336	0.0732409	7.508	1.49336	0.127108	9.442	1.49449	0.108766	7.507	1.49336	0.733823	52.213
1.49765	0.0767588	5.068	1.41726	0.432991	24.451	1.49567	0.0732507	7.509	1.49567	0.126503	9.397	1.49681	0.10849	7.488	1.49567	0.745095	53.015
1.49996	0.0771526	5.094	1.41925	0.439171	24.8	1.49798	0.0732702	7.511	1.49798	0.12591	9.353	1.49912	0.108215	7.469	1.49798	0.756367	53.817
1.50228	0.0778493	5.14	1.42124	0.445759	25.172	1.50029	0.0733092	7.515	1.50029	0.125345	9.311	1.50144	0.108201	7.468	1.50029	0.767399	54.602
1.5046	0.078546	5.186	1.42323	0.452594	25.558	1.5026	0.0735336	7.538	1.5026	0.12486	9.275	1.50375	0.108287	7.474	1.5026	0.776703	55.264
1.50691	0.0792579	5.233	1.42522	0.459447	25.945	1.5049	0.0737677	7.562	1.5049	0.124389	9.24	1.50607	0.108389	7.481	1.5049	0.786007	55.926
1.50923	0.0799546	5.279	1.42721	0.466283	26.331	1.50721	0.0739921	7.585	1.50721	0.123905	9.204	1.50838	0.10849	7.488	1.50721	0.795311	56.588
1.51155	0.0805755	5.32	1.4292	0.473136	26.718	1.50952	0.0742262	7.609	1.50952	0.123433	9.169	1.5107	0.108592	7.495	1.50952	0.804615	57.25
1.51386	0.0811359	5.357	1.43118	0.48006	27.109	1.51183	0.0745286	7.64	1.51183	0.122949	9.133	1.51301	0.108693	7.502	1.51183	0.814271	57.937
1.51618	0.0816963	5.394	1.43317	0.487037	27.503	1.51414	0.0748407	7.672	1.51414	0.122478	9.098	1.51532	0.108809	7.51	1.51414	0.824011	58.63
1.51849	0.0822567	5.431	1.43516	0.494032	27.898	1.51645	0.0751627	7.705	1.51645	0.122006	9.063	1.51764	0.108925	7.518	1.51645	0.833764	59.324
1.52081	0.0828777	5.472	1.43715	0.501009	28.292	1.51876	0.0754748	7.737	1.51876	0.121522	9.027	1.51995	0.109041	7.526	1.51876	0.843504	60.017
1.52313	0.0836047	5.52	1.43914	0.508004	28.687	1.52107	0.0758943	7.78	1.52107	0.121293	9.01	1.52227	0.10936	7.548	1.52107	0.852794	60.678
1.52544	0.0843317	5.568	1.44113	0.51484	29.073	1.52338	0.0764308	7.835	1.52338	0.121279	9.009	1.52458	0.109693	7.571	1.52338	0.861522	61.299
1.52776	0.0850587	5.616	1.44312	0.521551	29.452	1.52569	0.0769771	7.891	1.52569	0.121253	9.007	1.5269	0.110012	7.593	1.52569	0.870264	61.921
1.53008	0.0858008	5.665	1.4451	0.528263	29.831	1.528	0.0775136	7.946	1.528	0.121226	9.005	1.52921	0.110345	7.616	1.528	0.879006	62.543
1.53239	0.0870579	5.748	1.44709	0.534992	30.211	1.5303	0.0780794	8.004	1.5303	0.121226	9.005	1.53152	0.110895	7.654	1.5303	0.887312	63.134
1.53471	0.088315	5.831	1.44908	0.541704	30.59	1.53261	0.0788988	8.088	1.53261	0.121279	9.009	1.53384	0.111533	7.698	1.53261	0.892638	63.513
1.53702	0.0895721	5.914	1.45107	0.54861	30.98	1.53492	0.0797085	8.171	1.53492	0.121347	9.014	1.53615	0.112185	7.743	1.53492	0.897951	63.891
1.53934	0.0908141	5.996	1.45306	0.555658	31.378	1.53723	0.0805182	8.254	1.53723	0.121401	9.018	1.53847	0.112837	7.788	1.53723	0.903277	64.27
1.54166	0.0920409	6.077	1.45505	0.562724	31.777	1.53954	0.0813279	8.337	1.53954	0.121454	9.022	1.54078	0.113532	7.836	1.53954	0.908604	64.649
1.54397	0.0932374	6.156	1.45704	0.569789	32.176	1.54185	0.0823521	8.442	1.54185	0.121953	9.059	1.5431	0.1143	7.889	1.54185	0.914535	65.071
1.54629	0.0944339	6.235	1.45903	0.576855	32.575	1.54416	0.0834349	8.553	1.54416	0.122518	9.101	1.54541	0.115083	7.943	1.54416	0.920607	65.503
1.54861	0.0956456	6.315	1.46101	0.584115	32.985	1.54647	0.0845178	8.664	1.54647	0.123083	9.143	1.54772	0.11585	7.996	1.54647	0.926678	65.935
1.55092	0.0969784	6.403	1.463	0.591535	33.404	1.54878	0.0856006	8.775	1.54878	0.123635	9.184	1.55004	0.116662	8.052	1.54878	0.93275	66.367
1.55324	0.0985233	6.505	1.46499	0.598973	33.824	1.55109	0.0868687	8.905	1.55109	0.124389	9.24	1.55235	0.117835	8.133	1.55109	0.938287	66.761
1.55555	0.100053	6.606	1.46698	0.60641	34.244	1.55339	0.0883515	9.057	1.55339	0.125318	9.309	1.55467	0.119009	8.214	1.55339	0.943192	67.11
1.55787	0.101583	6.707	1.46897	0.613848	34.664	1.5557	0.0898343	9.209	1.5557	0.126233	9.377	1.55698	0.120183	8.295	1.5557	0.948097	67.459
1.56019	0.103158	6.811	1.47096	0.621109	35.074	1.55801	0.091317	9.361	1.55801	0.127149	9.445	1.5593	0.121356	8.376	1.55801	0.953002	67.808
1.5625	0.105157	6.943	1.47295	0.628157	35.472	1.56032	0.0928778	9.521	1.56032	0.128172	9.521	1.56161	0.122805	8.476	1.56032	0.957724	68.144
1.56482	0.107141	7.074	1.47493	0.635222	35.871	1.56263	0.0949752	9.736	1.56263	0.129586	9.626	1.56393	0.124355	8.583	1.56263	0.961294	68.398
1.56714	0.10914	7.206	1.47692	0.64227	36.269	1.56494	0.0970823	9.952	1.56494	0.130999	9.731	1.56624	0.125906	8.69	1.56494	0.964864	68.652
1.56945	0.111125	7.337	1.47891	0.649336	36.668	1.56725	0.0991796	10.167	1.56725	0.132399	9.835	1.56855	0.127456	8.797	1.56725	0.968434	68.906
1.57177	0.113245	7.477	1.4809	0.656313	37.062	1.56956	0.101277	10.382	1.56956	0.133813	9.94	1.57087	0.129209	8.918	1.56956	0.972004	69.16
1.57409	0.115396	7.619	1.48289	0.663219	37.452	1.57187	0.10353	10.613	1.57187	0.135482	10.064	1.57318	0.131208	9.056	1.57187	0.974702	69.352
1.5764	0.117531	7.76	1.48488	0.670126	37.842	1.57418	0.105823	10.848	1.57418	0.137178	10.19	1.5755	0.133222	9.195	1.57418	0.977176	69.528
1.57872	0.119682	7.902	1.48687	0.677032	38.232	1.57648	0.108105	11.082	1.57648	0.138888	10.317	1.57781	0.135236	9.334	1.57648	0.979663	69.705
1.58103	0.122151	8.065	1.48886	0.683938	38.622	1.57879	0.110398	11.317	1.57879	0.140584	10.443	1.58013	0.137308	9.477	1.57879	0.982151	69.882
1.58335	0.125044	8.256	1.49084	0.691128	39.028	1.5811	0.112905	11.574	1.5811	0.142644	10.596	1.58244	0.139815	9.65	1.5811	0.98454	70.052
1.58567	0.127936	8.447	1.49283	0.698743	39.458	1.58341	0.115666	11.857	1.58341	0.144973	10.769	1.58475	0.142336	9.824	1.58341	0.986845	70.216
1.58798	0.130814	8.637	1.49482	0.706375	39.889	1.58572	0.118426	12.14	1.58572	0.147302	10.942	1.58707	0.144842	9.997	1.58572	0.989136	70.379
1.5903	0.133752	8.831	1.49681	0.71399	40.319	1.58803	0.121177	12.422	1.58803	0.14963	11.115	1.58938	0.147363	10.171	1.58803	0.991441	70.543
1.59262	0.136978	9.044	1.4988	0.721604	40.749	1.59034	0.123996	12.711	1.59034	0.152148	11.302	1.5917	0.150333	10.376	1.59034	0.993619	70.698
1.59493	0.14022	9.258	1.50079	0.728918	41.162	1.59265	0.127177	13.037	1.59265	0.155271	11.534	1.59401	0.153448	10.591	1.59265	0.995179	70.809
1.59725	0.143446	9.471	1.50278	0.735736	41.547	1.59496	0.130347	13.362	1.59496	0.158408	11.767	1.59633	0.156549	10.805	1.59496	0.996725	70.919
1.59956	0.146672	9.684	1.50476	0.742536	41.931	1.59727	0.133527	13.688	1.59727	0.161544	12	1.59864	0.159649	11.019	1.59727	0.998271	71.029
1.60188	0.151049	9.973	1.50675	0.749336	42.315	1.59957	0.136707	14.014	1.59957	0.164681	12.233	1.60096	0.163141	11.26	1.59957	0.999817	71.139
1.6042	0.155699	10.28	1.50874	0.756154	42.7	1.60188	0.140775	14.431	1.60188	0.168087	12.486	1.60327	0.167068	11.531	1.60188	1	71.152
1.60651	0.160363	10.588	1.51073	0.762812	43.076	1.60419	0.145058	14.87	1.60419	0.171533	12.742	1.60558	0.171008	11.803	1.60419	0.999859	71.142
1.60883	0.165013	10.895	1.51272	0.769187	43.436	1.6065	0.14934	15.309	1.6065	0.174979	12.998	1.6079	0.174949	12.075	1.6065	0.999705	71.131
1.61115	0.169905	11.218	1.51471	0.775545	43.795	1.60881	0.153613	15.747	1.60881	0.178426	13.254	1.61021	0.178948	12.351	1.60881	0.999564	71.121
1.61346	0.175025	11.556	1.5167	0.78192	44.155	1.61112	0.158168	16.214	1.61112	0.182464	13.554	1.61253	0.183309	12.652	1.61112	0.999185	71.094
1.61578	0.180159	11.895	1.51869	0.788295	44.515	1.61343	0.163007	16.71	1.61343	0.186974	13.889	1.61484	0.18767	12.953	1.61343	0.998524	71.047
1.61809	0.185293	12.234	1.52067	0.794741	44.879	1.61574	0.167855	17.207	1.61574	0.191484	14.224	1.61716	0.192031	13.254	1.61574	0.997864	71
1.62041	0.19067	12.589	1.52266	0.801346	45.252	1.61805	0.172694	17.703	1.61805	0.195994	14.559	1.61947	0.196392	13.555	1.61805	0.997203	70.953
1.62273	0.197153	13.017	1.52465	0.807933	45.624	1.62036	0.177669	18.213	1.62036	0.20084	14.919	1.62178	0.201217	13.888	1.62036	0.996444	70.899
1.62504	0.203635	13.445	1.52664	0.814521	45.996	1.62267	0.183405	18.801	1.62267	0.206804	15.362	1.6241	0.206143	14.228	1.62267	0.995109	70.804
1.62736	0.210117	13.873	1.52863	0.821109	46.368	1.62497	0.189131	19.388	1.62497	0.212781	15.806	1.62641	0.211069	14.568	1.62497	0.993774	70.709
1.62968	0.216615	14.302	1.53062	0.827661	46.738	1.62728	0.194867	19.976	1.62728	0.218758	16.25	1.62873	0.215981	14.907	1.62728	0.992439	70.614
1.63199	0.224309	14.81	1.53261	0.834107	47.102	1.62959	0.200603	20.564	1.62959	0.224735	16.694	1.63104	0.22195	15.319	1.62959	0.991089	70.518
1.63431	0.232215	15.332	1.5346	0.840535	47.465	1.6319	0.207431	21.264	1.6319	0.23082	17.146	1.63336	0.228948	15.802	1.6319	0.989122	70.378
1.63662	0.240121	15.854	1.53658	0.846981	47.829	1.63421	0.214504	21.989	1.63421	0.236932	17.6	1.63567	0.235946	16.285	1.63421	0.987014	70.228
1.63894	0.248027	16.376	1.53857	0.853409	48.192	1.63652	0.221586	22.715	1.63652	0.24303	18.053	1.63798	0.242944	16.768	1.63652	0.984906	70.078
1.64126	0.256797	16.955	1.54056	0.85966	48.545	1.63883	0.228658	23.44	1.63883	0.249142	18.507	1.6403	0.250101	17.262	1.63883	0.982783	69.927
1.64357	0.266293	17.582	1.54255	0.86538	48.868	1.64114	0.236092	24.202	1.64114	0.255967	19.014	1.64261	0.257925	17.802	1.64114	0.980507	69.765
1.64589	0.275805	18.21	1.54454	0.8711	49.191	1.64345	0.243886	25.001	1.64345	0.263358	19.563	1.64493	0.265735	18.341	1.64345	0.978047	69.59
1.64821	0.285316	18.838	1.54653	0.87682	49.514	1.64576	0.25169	25.801	1.64576	0.270735	20.111	1.64724	0.273558	18.881	1.64576	0.975587	69.415
1.65052	0.294964	19.475	1.54852	0.882557	49.838	1.64806	0.259484	26.6	1.64806	0.278112	20.659	1.64956	0.281382	19.421	1.64806	0.973128	69.24
1.65284	0.305157	20.148	1.5505	0.888064	50.149	1.65037	0.267425	27.414	1.65037	0.285866	21.235	1.65187	0.289177	19.959	1.65037	0.970598	69.06
1.65516	0.315335	20.82	1.55249	0.892934	50.424	1.65268	0.276136	28.307	1.65268	0.294818	21.9	1.65419	0.296943	20.495	1.65268	0.967745	68.857
1.65747	0.325513	21.492	1.55448	0.897786	50.698	1.65499	0.284847	29.2	1.65499	0.303771	22.565	1.6565	0.304723	21.032	1.65499	0.964892	68.654
1.65979	0.335691	22.164	1.55647	0.902656	50.973	1.6573	0.293559	30.093	1.6573	0.312723	23.23	1.65881	0.312504	21.569	1.6573	0.962039	68.451
1.6621	0.347883	22.969	1.55846	0.907526	51.248	1.65961	0.30228	30.987	1.65961	0.321662	23.894	1.66113	0.321443	22.186	1.65961	0.959186	68.248
1.66442	0.360273	23.787	1.56045	0.912449	51.526	1.66192	0.311723	31.955	1.66192	0.331731	24.642	1.66344	0.331397	22.873	1.66192	0.956024	68.023
1.66674	0.372662	24.605	1.56244	0.917673	51.821	1.66423	0.321312	32.938	1.66423	0.341909	25.398	1.66576	0.34135	23.56	1.66423	0.952791	67.793
1.66905	0.385066	25.424	1.56443	0.922879	52.115	1.66654	0.330911	33.922	1.66654	0.352086	26.154	1.66807	0.351289	24.246	1.66654	0.949573	67.564
1.67137	0.398228	26.293	1.56641	0.928086	52.409	1.66885	0.34051	34.906	1.66885	0.362263	26.91	1.67039	0.361489	24.95	1.66885	0.94634	67.334
1.67369	0.411935	27.198	1.5684	0.93331	52.704	1.67115	0.35124	36.006	1.67115	0.372548	27.674	1.6727	0.37253	25.712	1.67115	0.942742	67.078
1.676	0.425627	28.102	1.57039	0.938268	52.984	1.67346	0.363132	37.225	1.67346	0.382914	28.444	1.67501	0.383584	26.475	1.67346	0.938751	66.794
1.67832	0.439334	29.007	1.57238	0.942182	53.205	1.67577	0.375033	38.445	1.67577	0.393293	29.215	1.67733	0.394639	27.238	1.67577	0.934759	66.51
1.68063	0.453101	29.916	1.57437	0.946078	53.425	1.67808	0.386924	39.664	1.67808	0.403659	29.985	1.67964	0.40568	28	1.67808	0.930768	66.226
1.68295	0.467035	30.836	1.57636	0.949973	53.645	1.68039	0.398865	40.888	1.68039	0.414482	30.789	1.68196	0.416981	28.78	1.68039	0.926734	65.939
1.68527	0.480984	31.757	1.57835	0.953887	53.866	1.6827	0.411039	42.136	1.6827	0.426666	31.694	1.68427	0.428311	29.562	1.6827	0.922448	65.634
1.68758	0.494919	32.677	1.58033	0.957694	54.081	1.68501	0.423213	43.384	1.68501	0.438862	32.6	1.68659	0.439641	30.344	1.68501	0.918161	65.329
1.6899	0.508853	33.597	1.58232	0.960988	54.267	1.68732	0.435387	44.632	1.68732	0.451045	33.505	1.6889	0.450971	31.126	1.68732	0.91386	65.023
1.69222	0.522242	34.481	1.58431	0.964282	54.453	1.68963	0.447571	45.881	1.68963	0.463228	34.41	1.69121	0.462417	31.916	1.68963	0.909574	64.718
1.69453	0.5356	35.363	1.5863	0.967576	54.639	1.69194	0.460633	47.22	1.69194	0.477229	35.45	1.69353	0.473935	32.711	1.69194	0.90436	64.347
1.69685	0.548944	36.244	1.58829	0.970869	54.825	1.69424	0.473871	48.577	1.69424	0.491391	36.502	1.69584	0.485468	33.507	1.69424	0.898963	63.963
1.69916	0.562302	37.126	1.59028	0.974057	55.005	1.69655	0.487109	49.934	1.69655	0.505553	37.554	1.69816	0.496986	34.302	1.69655	0.893552	63.578
1.70148	0.576539	38.066	1.59227	0.976625	55.15	1.69886	0.500346	51.291	1.69886	0.519715	38.606	1.70047	0.509244	35.148	1.69886	0.888155	63.194
1.7038	0.591276	39.039	1.59426	0.979175	55.294	1.70117	0.514013	52.692	1.70117	0.533514	39.631	1.70279	0.523616	36.14	1.70117	0.882603	62.799
1.70611	0.606028	40.013	1.59624	0.981743	55.439	1.70348	0.528099	54.136	1.70348	0.547057	40.637	1.7051	0.537989	37.132	1.70348	0.876897	62.393
1.70843	0.620765	40.986	1.59823	0.98431	55.584	1.70579	0.542186	55.58	1.70579	0.560613	41.644	1.70742	0.552362	38.124	1.70579	0.871205	61.988
1.71075	0.63535	41.949	1.60022	0.986807	55.725	1.7081	0.556272	57.024	1.7081	0.574156	42.65	1.70973	0.566734	39.116	1.7081	0.865499	61.582
1.71306	0.649572	42.888	1.60221	0.988702	55.832	1.71041	0.570407	58.473	1.71041	0.587389	43.633	1.71204	0.580701	40.08	1.71041	0.859863	61.181
1.71538	0.663794	43.827	1.6042	0.990614	55.94	1.71272	0.584727	59.941	1.71272	0.599693	44.547	1.71436	0.594654	41.043	1.71272	0.854537	60.802
1.7177	0.678016	44.766	1.60619	0.992509	56.047	1.71503	0.599058	61.41	1.71503	0.611997	45.461	1.71667	0.608592	42.005	1.71503	0.849224	60.424
1.72001	0.692238	45.705	1.60818	0.994422	56.155	1.71733	0.613378	62.878	1.71733	0.624302	46.375	1.71899	0.62253	42.967	1.71733	0.843898	60.045
1.72233	0.704203	46.495	1.61016	0.996246	56.258	1.71964	0.627708	64.347	1.71964	0.636592	47.288	1.7213	0.635714	43.877	1.71964	0.838571	59.666
1.72464	0.716168	47.285	1.61215	0.997007	56.301	1.72195	0.641102	65.72	1.72195	0.650351	48.31	1.72362	0.648421	44.754	1.72195	0.833286	59.29
1.72696	0.728133	48.075	1.61414	0.997769	56.344	1.72426	0.65433	67.076	1.72426	0.66423	49.341	1.72593	0.661127	45.631	1.72426	0.828002	58.914
1.72928	0.740098	48.865	1.61613	0.99853	56.387	1.72657	0.667548	68.431	1.72657	0.678096	50.371	1.72824	0.673834	46.508	1.72657	0.822732	58.539
1.73159	0.752397	49.677	1.61812	0.999292	56.43	1.72888	0.680766	69.786	1.72888	0.691975	51.402	1.73056	0.686453	47.379	1.72888	0.817447	58.163
1.73391	0.764862	50.5	1.62011	1	56.47	1.73119	0.694111	71.154	1.73119	0.705949	52.44	1.73287	0.69887	48.236	1.73119	0.811994	57.775
1.73623	0.777327	51.323	1.6221	0.999646	56.45	1.7335	0.707563	72.533	1.7335	0.719976	53.482	1.73519	0.711287	49.093	1.7335	0.806358	57.374
1.73854	0.789777	52.145	1.62409	0.999292	56.43	1.73581	0.721015	73.912	1.73581	0.734004	54.524	1.7375	0.723703	49.95	1.73581	0.800722	56.973
1.74086	0.801621	52.927	1.62607	0.998955	56.411	1.73812	0.734477	75.292	1.73812	0.748045	55.567	1.73982	0.73612	50.807	1.73812	0.795087	56.572
1.74317	0.812404	53.639	1.62806	0.998601	56.391	1.74043	0.747773	76.655	1.74043	0.761561	56.571	1.74213	0.749058	51.7	1.74043	0.789549	56.178
1.74549	0.823173	54.35	1.63005	0.998229	56.37	1.74273	0.760377	77.947	1.74273	0.773636	57.468	1.74445	0.762011	52.594	1.74273	0.784518	55.82
1.74781	0.833957	55.062	1.63204	0.997415	56.324	1.74504	0.772971	79.238	1.74504	0.785698	58.364	1.74676	0.774964	53.488	1.74504	0.779486	55.462
1.75012	0.844665	55.769	1.63403	0.996582	56.277	1.74735	0.785574	80.53	1.74735	0.797773	59.261	1.74907	0.787917	54.382	1.74735	0.774469	55.105
1.75244	0.854161	56.396	1.63602	0.995768	56.231	1.74966	0.798178	81.822	1.74966	0.809849	60.158	1.75139	0.799652	55.192	1.74966	0.769437	54.747
1.75476	0.863643	57.022	1.63801	0.994935	56.184	1.75197	0.809562	82.989	1.75197	0.820618	60.958	1.7537	0.810736	55.957	1.75197	0.764068	54.365
1.75707	0.873124	57.648	1.63999	0.994121	56.138	1.75428	0.820722	84.133	1.75428	0.831307	61.752	1.75602	0.821805	56.721	1.75428	0.758643	53.979
1.75939	0.88262	58.275	1.64198	0.992385	56.04	1.75659	0.831891	85.278	1.75659	0.841983	62.545	1.75833	0.832889	57.486	1.75659	0.753218	53.593
1.7617	0.890223	58.777	1.64397	0.99065	55.942	1.7589	0.843061	86.423	1.7589	0.852672	63.339	1.76065	0.843553	58.222	1.7589	0.747808	53.208
1.76402	0.89716	59.235	1.64596	0.988914	55.844	1.76121	0.853635	87.507	1.76121	0.863495	64.143	1.76296	0.85339	58.901	1.76121	0.74227	52.814
1.76634	0.904097	59.693	1.64795	0.987179	55.746	1.76352	0.863673	88.536	1.76352	0.87444	64.956	1.76527	0.863214	59.579	1.76352	0.736648	52.414
1.76865	0.911019	60.15	1.64994	0.985444	55.648	1.76582	0.873711	89.565	1.76582	0.885371	65.768	1.76759	0.873037	60.257	1.76582	0.731012	52.013
1.77097	0.918031	60.613	1.65193	0.98284	55.501	1.76813	0.883739	90.593	1.76813	0.896302	66.58	1.7699	0.88286	60.935	1.76813	0.725391	51.613
1.77329	0.925119	61.081	1.65392	0.980202	55.352	1.77044	0.893699	91.614	1.77044	0.906627	67.347	1.77222	0.891713	61.546	1.77044	0.719783	51.214
1.7756	0.932207	61.549	1.6559	0.977563	55.203	1.77275	0.903308	92.599	1.77275	0.915297	67.991	1.77453	0.900565	62.157	1.77275	0.714232	50.819
1.77792	0.939311	62.018	1.65789	0.974907	55.053	1.77506	0.912907	93.583	1.77506	0.923966	68.635	1.77685	0.909403	62.767	1.77506	0.70868	50.424
1.78023	0.946217	62.474	1.65988	0.972268	54.904	1.77737	0.922516	94.568	1.77737	0.932623	69.278	1.77916	0.918256	63.378	1.77737	0.703129	50.029
1.78255	0.951473	62.821	1.66187	0.968868	54.712	1.77968	0.932124	95.553	1.77968	0.941292	69.922	1.78147	0.926195	63.926	1.77968	0.697577	49.634
1.78487	0.956744	63.169	1.66386	0.965398	54.516	1.78199	0.939197	96.278	1.78199	0.94696	70.343	1.78379	0.933715	64.445	1.78199	0.692658	49.284
1.78718	0.961999	63.516	1.66585	0.961944	54.321	1.7843	0.94584	96.959	1.7843	0.952412	70.748	1.7861	0.941234	64.964	1.7843	0.687851	48.942
1.7895	0.967255	63.863	1.66784	0.958474	54.125	1.78661	0.952493	97.641	1.78661	0.957877	71.154	1.78842	0.948768	65.484	1.78661	0.683031	48.599
1.79182	0.970966	64.108	1.66983	0.95502	53.93	1.78891	0.959136	98.322	1.78891	0.963343	71.56	1.79073	0.955274	65.933	1.78891	0.678224	48.257
1.79413	0.974252	64.325	1.67181	0.951372	53.724	1.79122	0.964482	98.87	1.79122	0.968122	71.915	1.79305	0.96007	66.264	1.79122	0.673291	47.906
1.79645	0.977539	64.542	1.6738	0.947707	53.517	1.79353	0.968647	99.297	1.79353	0.972457	72.237	1.79536	0.964865	66.595	1.79353	0.668231	47.546
1.79877	0.980825	64.759	1.67579	0.944041	53.31	1.79584	0.972813	99.724	1.79584	0.976791	72.559	1.79768	0.969646	66.925	1.79584	0.663172	47.186
1.80108	0.983839	64.958	1.67778	0.940393	53.104	1.79815	0.976978	100.151	1.79815	0.981126	72.881	1.79999	0.974384	67.252	1.79815	0.658112	46.826
1.8034	0.986551	65.137	1.67977	0.936727	52.897	1.80046	0.980929	100.556	1.80046	0.985151	73.18	1.8023	0.97805	67.505	1.80046	0.653123	46.471
1.80571	0.989277	65.317	1.68176	0.932318	52.648	1.80277	0.984031	100.874	1.80277	0.988355	73.418	1.80462	0.981715	67.758	1.80277	0.648387	46.134
1.80803	0.991988	65.496	1.68375	0.927785	52.392	1.80508	0.987133	101.192	1.80508	0.991546	73.655	1.80693	0.985381	68.011	1.80508	0.643636	45.796
1.81035	0.994502	65.662	1.68573	0.923251	52.136	1.80739	0.990235	101.51	1.80739	0.99475	73.893	1.80925	0.989032	68.263	1.80739	0.6389	45.459
1.81266	0.99588	65.753	1.68772	0.918736	51.881	1.8097	0.993328	101.827	1.8097	0.99794	74.13	1.81156	0.991423	68.428	1.8097	0.634149	45.121
1.81498	0.997259	65.844	1.68971	0.914202	51.625	1.812	0.995103	102.009	1.812	0.998573	74.177	1.81388	0.993335	68.56	1.812	0.629807	44.812
1.8173	0.998637	65.935	1.6917	0.909598	51.365	1.81431	0.996664	102.169	1.81431	0.999058	74.213	1.81619	0.995262	68.693	1.81431	0.62552	44.507
1.81961	1	66.025	1.69369	0.904976	51.104	1.81662	0.998215	102.328	1.81662	0.999529	74.248	1.8185	0.997175	68.825	1.81662	0.621233	44.202
1.82193	0.999985	66.024	1.69568	0.900354	50.843	1.81893	0.999776	102.488	1.81893	1	74.283	1.82082	0.998479	68.915	1.81893	0.616947	43.897
1.82424	0.999667	66.003	1.69767	0.89575	50.583	1.82124	1	102.511	1.82124	0.999583	74.252	1.82313	0.998884	68.943	1.82124	0.612379	43.572
1.82656	0.999364	65.983	1.69966	0.891128	50.322	1.82355	0.999034	102.412	1.82355	0.998613	74.18	1.82545	0.999305	68.972	1.82355	0.607558	43.229
1.82888	0.999046	65.962	1.70164	0.885851	50.024	1.82586	0.998068	102.313	1.82586	0.997631	74.107	1.82776	0.999725	69.001	1.82586	0.602752	42.887
1.83119	0.99788	65.885	1.70363	0.880432	49.718	1.82817	0.997113	102.215	1.82817	0.996648	74.034	1.83008	1	69.02	1.82817	0.597931	42.544
1.83351	0.995895	65.754	1.70562	0.875013	49.412	1.83048	0.995922	102.093	1.83048	0.995302	73.934	1.83239	0.998899	68.944	1.83048	0.593082	42.199
1.83583	0.993927	65.624	1.70761	0.869612	49.107	1.83279	0.993825	101.878	1.83279	0.992973	73.761	1.8347	0.997783	68.867	1.83279	0.588065	41.842
1.83814	0.991942	65.493	1.7096	0.864193	48.801	1.8351	0.991728	101.663	1.8351	0.990657	73.589	1.83702	0.996668	68.79	1.8351	0.583062	41.486
1.84046	0.989928	65.36	1.71159	0.858721	48.492	1.8374	0.98964	101.449	1.8374	0.988342	73.417	1.83933	0.995552	68.713	1.8374	0.578058	41.13
1.84277	0.987777	65.218	1.71358	0.85325	48.183	1.83971	0.987543	101.234	1.83971	0.986026	73.245	1.84165	0.993031	68.539	1.83971	0.573041	40.773
1.84509	0.985627	65.076	1.71556	0.847778	47.874	1.84202	0.984509	100.923	1.84202	0.982365	72.973	1.84396	0.99009	68.336	1.84202	0.56777	40.398
1.84741	0.983476	64.934	1.71755	0.842306	47.565	1.84433	0.981348	100.599	1.84433	0.978636	72.696	1.84628	0.987134	68.132	1.84433	0.562458	40.02
1.84972	0.981325	64.792	1.71954	0.836834	47.256	1.84664	0.978178	100.274	1.84664	0.974907	72.419	1.84859	0.984193	67.929	1.84664	0.557145	39.642
1.85204	0.977827	64.561	1.72153	0.831557	46.958	1.84895	0.975008	99.949	1.84895	0.971178	72.142	1.85091	0.98073	67.69	1.84895	0.551819	39.263
1.85436	0.974146	64.318	1.72352	0.826333	46.663	1.85126	0.971505	99.59	1.85126	0.96648	71.793	1.85322	0.97663	67.407	1.85126	0.546914	38.914
1.85667	0.970466	64.075	1.72551	0.821109	46.368	1.85357	0.967721	99.202	1.85357	0.961176	71.399	1.85553	0.97253	67.124	1.85357	0.542346	38.589
1.85899	0.96677	63.831	1.7275	0.815885	46.073	1.85588	0.963936	98.814	1.85588	0.955871	71.005	1.85785	0.968429	66.841	1.85588	0.537778	38.264
1.86131	0.96259	63.555	1.72949	0.810661	45.778	1.85819	0.960141	98.425	1.85819	0.950567	70.611	1.86016	0.964228	66.551	1.85819	0.533211	37.939
1.86362	0.958016	63.253	1.73147	0.804817	45.448	1.86049	0.955936	97.994	1.86049	0.945088	70.204	1.86248	0.959331	66.213	1.86049	0.528559	37.608
1.86594	0.953457	62.952	1.73346	0.798743	45.105	1.8628	0.950122	97.398	1.8628	0.939192	69.766	1.86479	0.954433	65.875	1.8628	0.523583	37.254
1.86825	0.948883	62.65	1.73545	0.792669	44.762	1.86511	0.944318	96.803	1.86511	0.933296	69.328	1.86711	0.949536	65.537	1.86511	0.518594	36.899
1.87057	0.944067	62.332	1.73744	0.786577	44.418	1.86742	0.938504	96.207	1.86742	0.927399	68.89	1.86942	0.944654	65.2	1.86742	0.513605	36.544
1.87289	0.938432	61.96	1.73943	0.780503	44.075	1.86973	0.93269	95.611	1.86973	0.921503	68.452	1.87173	0.938945	64.806	1.86973	0.508629	36.19
1.8752	0.932813	61.589	1.74142	0.774376	43.729	1.87204	0.926349	94.961	1.87204	0.914328	67.919	1.87405	0.933034	64.398	1.87204	0.503865	35.851
1.87752	0.927194	61.218	1.74341	0.768249	43.383	1.87435	0.91994	94.304	1.87435	0.907099	67.382	1.87636	0.927123	63.99	1.87435	0.499129	35.514
1.87984	0.921575	60.847	1.74539	0.762104	43.036	1.87666	0.913521	93.646	1.87666	0.899869	66.845	1.87868	0.921211	63.582	1.87666	0.494406	35.178
1.88215	0.915441	60.442	1.74738	0.755959	42.689	1.87897	0.907103	92.988	1.87897	0.892627	66.307	1.88099	0.91517	63.165	1.87897	0.489684	34.842
1.88447	0.909262	60.034	1.74937	0.749814	42.342	1.88128	0.900342	92.295	1.88128	0.88498	65.739	1.88331	0.908968	62.737	1.88128	0.485159	34.52
1.88678	0.903097	59.627	1.75136	0.743616	41.992	1.88358	0.89329	91.572	1.88358	0.877078	65.152	1.88562	0.902767	62.309	1.88358	0.48083	34.212
1.8891	0.896933	59.22	1.75335	0.7374	41.641	1.88589	0.886246	90.85	1.88589	0.869163	64.564	1.88794	0.896566	61.881	1.88589	0.476487	33.903
1.89142	0.890435	58.791	1.75534	0.731185	41.29	1.8882	0.879193	90.127	1.8882	0.86126	63.977	1.89025	0.890293	61.448	1.8882	0.472144	33.594
1.89373	0.883756	58.35	1.75733	0.724969	40.939	1.89051	0.872121	89.402	1.89051	0.853425	63.395	1.89256	0.883584	60.985	1.89051	0.467731	33.28
1.89605	0.877062	57.908	1.75932	0.718736	40.587	1.89282	0.86499	88.671	1.89282	0.845779	62.827	1.89488	0.876891	60.523	1.89282	0.463065	32.948
1.89837	0.870382	57.467	1.7613	0.712644	40.243	1.89513	0.857859	87.94	1.89513	0.838119	62.258	1.89719	0.870197	60.061	1.89513	0.458385	32.615
1.90068	0.863643	57.022	1.76329	0.706623	39.903	1.89744	0.850728	87.209	1.89744	0.830459	61.689	1.89951	0.863503	59.599	1.89744	0.453719	32.283
1.903	0.856797	56.57	1.76528	0.700584	39.562	1.89975	0.843588	86.477	1.89975	0.822813	61.121	1.90182	0.85652	59.117	1.89975	0.449039	31.95
1.90531	0.849936	56.117	1.76727	0.694563	39.222	1.90206	0.836135	85.713	1.90206	0.813901	60.459	1.90414	0.849478	58.631	1.90206	0.444162	31.603
1.90763	0.843075	55.664	1.76926	0.688525	38.881	1.90437	0.828633	84.944	1.90437	0.804949	59.794	1.90645	0.842437	58.145	1.90437	0.439257	31.254
1.90995	0.836229	55.212	1.77125	0.68192	38.508	1.90667	0.821141	84.176	1.90667	0.795996	59.129	1.90876	0.835396	57.659	1.90667	0.434338	30.904
1.91226	0.828595	54.708	1.77324	0.674942	38.114	1.90898	0.81364	83.407	1.90898	0.787044	58.464	1.91108	0.82763	57.123	1.90898	0.429433	30.555
1.91458	0.820931	54.202	1.77522	0.667965	37.72	1.91129	0.805796	82.603	1.91129	0.77859	57.836	1.91339	0.819197	56.541	1.91129	0.424457	30.201
1.9169	0.813268	53.696	1.77721	0.66097	37.325	1.9136	0.79767	81.77	1.9136	0.770419	57.229	1.91571	0.810751	55.958	1.9136	0.419454	29.845
1.91921	0.805619	53.191	1.7792	0.653993	36.931	1.91591	0.789554	80.938	1.91591	0.762261	56.623	1.91802	0.802318	55.376	1.91591	0.414437	29.488
1.92153	0.79794	52.684	1.78119	0.647565	36.568	1.91822	0.781428	80.105	1.91822	0.754089	56.016	1.92034	0.793944	54.798	1.91822	0.409419	29.131
1.92385	0.790261	52.177	1.78318	0.641526	36.227	1.92053	0.773419	79.284	1.92053	0.745958	55.412	1.92265	0.785874	54.241	1.92053	0.404627	28.79
1.92616	0.782598	51.671	1.78517	0.635488	35.886	1.92284	0.76584	78.507	1.92284	0.737881	54.812	1.92496	0.777804	53.684	1.92284	0.400551	28.5
1.92848	0.774919	51.164	1.78716	0.629449	35.545	1.92515	0.75825	77.729	1.92515	0.729804	54.212	1.92728	0.769733	53.127	1.92515	0.396489	28.211
1.93079	0.767255	50.658	1.78915	0.623411	35.204	1.92746	0.750661	76.951	1.92746	0.72174	53.613	1.92959	0.761663	52.57	1.92746	0.392427	27.922
1.93311	0.759606	50.153	1.79113	0.617301	34.859	1.92976	0.743071	76.173	1.92976	0.713663	53.013	1.93191	0.754347	52.065	1.92976	0.388366	27.633
1.93543	0.751973	49.649	1.79312	0.611139	34.511	1.93207	0.73598	75.446	1.93207	0.704953	52.366	1.93422	0.747131	51.567	1.93207	0.383826	27.31
1.93774	0.744324	49.144	1.79511	0.604976	34.163	1.93438	0.728956	74.726	1.93438	0.696216	51.717	1.93654	0.739916	51.069	1.93438	0.379244	26.984
1.94006	0.736676	48.639	1.7971	0.598814	33.815	1.93669	0.721923	74.005	1.93669	0.687479	51.068	1.93885	0.732701	50.571	1.93669	0.374649	26.657
1.94238	0.728527	48.101	1.79909	0.592651	33.467	1.939	0.714899	73.285	1.939	0.678742	50.419	1.94117	0.725196	50.053	1.939	0.370053	26.33
1.94469	0.720379	47.563	1.80108	0.586612	33.126	1.94131	0.7077	72.547	1.94131	0.670382	49.798	1.94348	0.717459	49.519	1.94131	0.365499	26.006
1.94701	0.712245	47.026	1.80307	0.580698	32.792	1.94362	0.700364	71.795	1.94362	0.662224	49.192	1.94579	0.709722	48.985	1.94362	0.360988	25.685
1.94932	0.704097	46.488	1.80506	0.574783	32.458	1.94593	0.693038	71.044	1.94593	0.654066	48.586	1.94811	0.701999	48.452	1.94593	0.356462	25.363
1.95164	0.695858	45.944	1.80704	0.568868	32.124	1.94824	0.685702	70.292	1.94824	0.645908	47.98	1.95042	0.694248	47.917	1.94824	0.351937	25.041
1.95396	0.687588	45.398	1.80903	0.562954	31.79	1.95055	0.678239	69.527	1.95055	0.637777	47.376	1.95274	0.686453	47.379	1.95055	0.347734	24.742
1.95627	0.679318	44.852	1.81102	0.556827	31.444	1.95286	0.670318	68.715	1.95286	0.629713	46.777	1.95505	0.678673	46.842	1.95286	0.34453	24.514
1.95859	0.671034	44.305	1.81301	0.550469	31.085	1.95516	0.662407	67.904	1.95516	0.62165	46.178	1.95737	0.670878	46.304	1.95516	0.34134	24.287
1.96091	0.66281	43.762	1.815	0.54413	30.727	1.95747	0.654486	67.092	1.95747	0.613572	45.578	1.95968	0.663098	45.767	1.95747	0.338149	24.06
1.96322	0.654631	43.222	1.81699	0.53779	30.369	1.95978	0.646565	66.28	1.95978	0.605509	44.979	1.96199	0.655853	45.267	1.95978	0.334959	23.833
1.96554	0.646452	42.682	1.81898	0.531433	30.01	1.96209	0.639414	65.547	1.96209	0.597983	44.42	1.96431	0.648682	44.772	1.96209	0.331305	23.573
1.96785	0.638289	42.143	1.82096	0.525429	29.671	1.9644	0.632352	64.823	1.9644	0.590472	43.862	1.96662	0.641495	44.276	1.9644	0.327609	23.31
1.97017	0.630155	41.606	1.82295	0.519798	29.353	1.96671	0.625279	64.098	1.96671	0.58296	43.304	1.96894	0.634309	43.78	1.96671	0.323898	23.046
1.97249	0.622658	41.111	1.82494	0.514167	29.035	1.96902	0.618207	63.373	1.96902	0.575434	42.745	1.97125	0.62747	43.308	1.96902	0.320202	22.783
1.9748	0.615161	40.616	1.82693	0.508536	28.717	1.97133	0.611632	62.699	1.97133	0.567909	42.186	1.97357	0.620864	42.852	1.97133	0.316309	22.506
1.97712	0.607664	40.121	1.82892	0.502904	28.399	1.97364	0.605428	62.063	1.97364	0.56037	41.626	1.97588	0.614271	42.397	1.97364	0.312275	22.219
1.97944	0.600167	39.626	1.83091	0.497539	28.096	1.97595	0.599214	61.426	1.97595	0.552818	41.065	1.97819	0.607664	41.941	1.97595	0.308256	21.933
1.98175	0.592367	39.111	1.8329	0.492527	27.813	1.97825	0.59301	60.79	1.97825	0.54528	40.505	1.98051	0.600753	41.464	1.97825	0.304222	21.646
1.98407	0.58446	38.589	1.83489	0.487515	27.53	1.98056	0.58661	60.134	1.98056	0.537902	39.957	1.98282	0.593002	40.929	1.98056	0.300329	21.369
1.98638	0.576554	38.067	1.83687	0.482486	27.246	1.98287	0.579596	59.415	1.98287	0.530916	39.438	1.98514	0.585251	40.394	1.98287	0.296843	21.121
1.9887	0.568648	37.545	1.83886	0.477475	26.963	1.98518	0.572592	58.697	1.98518	0.523915	38.918	1.98745	0.577485	39.858	1.98518	0.293344	20.872
1.99102	0.560833	37.029	1.84085	0.472251	26.668	1.98749	0.565578	57.978	1.98749	0.516915	38.398	1.98977	0.569733	39.323	1.98749	0.289858	20.624
1.99333	0.553139	36.521	1.84284	0.466761	26.358	1.9898	0.558574	57.26	1.9898	0.509915	37.878	1.99208	0.562793	38.844	1.9898	0.286373	20.376
1.99565	0.54543	36.012	1.84483	0.461271	26.048	1.99211	0.55236	56.623	1.99211	0.503965	37.436	1.9944	0.555882	38.367	1.99211	0.283351	20.161
1.99797	0.537721	35.503	1.84682	0.455782	25.738	1.99442	0.546234	55.995	1.99442	0.498041	36.996	1.99671	0.548971	37.89	1.99442	0.280372	19.949
2.00028	0.530133	35.002	1.84881	0.450274	25.427	1.99673	0.540098	55.366	1.99673	0.492105	36.555	1.99902	0.542075	37.414	1.99673	0.277392	19.737
2.0026	0.523362	34.555	1.85079	0.445033	25.131	1.99904	0.533972	54.738	1.99904	0.486168	36.114	2.00134	0.535714	36.975	1.99904	0.274427	19.526
2.00492	0.516592	34.108	1.85278	0.440198	24.858	2.00134	0.528421	54.169	2.00134	0.479962	35.653	2.00365	0.529673	36.558	2.00134	0.271292	19.303
2.00723	0.509822	33.661	1.85477	0.435346	24.584	2.00365	0.52329	53.643	2.00365	0.473621	35.182	2.00597	0.523645	36.142	2.00365	0.26806	19.073
2.00955	0.503052	33.214	1.85676	0.430494	24.31	2.00596	0.518159	53.117	2.00596	0.467281	34.711	2.00828	0.517604	35.725	2.00596	0.264827	18.843
2.01186	0.495888	32.741	1.85875	0.42566	24.037	2.00827	0.513038	52.592	2.00827	0.46094	34.24	2.0106	0.511547	35.307	2.00827	0.261595	18.613
2.01418	0.488618	32.261	1.86074	0.420843	23.765	2.01058	0.50777	52.052	2.01058	0.454667	33.774	2.01291	0.505477	34.888	2.01058	0.258348	18.382
2.0165	0.481363	31.782	1.86273	0.416079	23.496	2.01289	0.502092	51.47	2.01289	0.448528	33.318	2.01522	0.499391	34.468	2.01289	0.25506	18.148
2.01881	0.474093	31.302	1.86472	0.411316	23.227	2.0152	0.496415	50.888	2.0152	0.442403	32.863	2.01754	0.493306	34.048	2.0152	0.251771	17.914
2.02113	0.46702	30.835	1.8667	0.406534	22.957	2.01751	0.490738	50.306	2.01751	0.436264	32.407	2.01985	0.487221	33.628	2.01751	0.248482	17.68
2.02345	0.460144	30.381	1.86869	0.401771	22.688	2.01982	0.48506	49.724	2.01982	0.430125	31.951	2.02217	0.480904	33.192	2.01982	0.245193	17.446
2.02576	0.453268	29.927	1.87068	0.397149	22.427	2.02213	0.479305	49.134	2.02213	0.424687	31.547	2.02448	0.474587	32.756	2.02213	0.242832	17.278
2.02808	0.446392	29.473	1.87267	0.392793	22.181	2.02443	0.473539	48.543	2.02443	0.419248	31.143	2.0268	0.46827	32.32	2.02443	0.240569	17.117
2.03039	0.439576	29.023	1.87466	0.388454	21.936	2.02674	0.467774	47.952	2.02674	0.413809	30.739	2.02911	0.461953	31.884	2.02674	0.238293	16.955
2.03271	0.433048	28.592	1.87665	0.384098	21.69	2.02905	0.462019	47.362	2.02905	0.408371	30.335	2.03143	0.456505	31.508	2.02905	0.236016	16.793
2.03503	0.42652	28.161	1.87864	0.379759	21.445	2.03136	0.456683	46.815	2.03136	0.403215	29.952	2.03374	0.451492	31.162	2.03136	0.233725	16.63
2.03734	0.419992	27.73	1.88062	0.375385	21.198	2.03367	0.451649	46.299	2.03367	0.39818	29.578	2.03605	0.446465	30.815	2.03367	0.231434	16.467
2.03966	0.413465	27.299	1.88261	0.370976	20.949	2.03598	0.446625	45.784	2.03598	0.393159	29.205	2.03837	0.441452	30.469	2.03598	0.229129	16.303
2.04198	0.407346	26.895	1.8846	0.366566	20.7	2.03829	0.441592	45.268	2.03829	0.388137	28.832	2.04068	0.436526	30.129	2.03829	0.226824	16.139
2.04429	0.401318	26.497	1.88659	0.362157	20.451	2.0406	0.436782	44.775	2.0406	0.382954	28.447	2.043	0.431788	29.802	2.0406	0.224393	15.966
2.04661	0.39529	26.099	1.88858	0.357747	20.202	2.04291	0.432607	44.347	2.04291	0.377462	28.039	2.04531	0.42705	29.475	2.04291	0.22154	15.763
2.04892	0.389246	25.7	1.89057	0.353515	19.963	2.04522	0.428432	43.919	2.04522	0.371983	27.632	2.04763	0.422298	29.147	2.04522	0.218687	15.56
2.05124	0.383324	25.309	1.89256	0.349779	19.752	2.04753	0.424247	43.49	2.04753	0.36649	27.224	2.04994	0.417531	28.818	2.04753	0.215834	15.357
2.05356	0.377478	24.923	1.89455	0.346042	19.541	2.04983	0.420072	43.062	2.04983	0.361011	26.817	2.05225	0.411779	28.421	2.04983	0.212981	15.154
2.05587	0.371632	24.537	1.89653	0.342288	19.329	2.05214	0.415204	42.563	2.05214	0.356623	26.491	2.05457	0.406027	28.024	2.05214	0.210465	14.975
2.05819	0.365801	24.152	1.89852	0.338551	19.118	2.05445	0.410268	42.057	2.05445	0.352221	26.164	2.05688	0.400275	27.627	2.05445	0.207991	14.799
2.06051	0.36003	23.771	1.90051	0.334797	18.906	2.05676	0.405332	41.551	2.05676	0.347832	25.838	2.0592	0.394523	27.23	2.05676	0.205518	14.623
2.06282	0.354563	23.41	1.9025	0.331025	18.693	2.05907	0.400406	41.046	2.05907	0.34343	25.511	2.06151	0.389105	26.856	2.05907	0.20303	14.446
2.06514	0.349095	23.049	1.90449	0.327253	18.48	2.06138	0.395831	40.577	2.06138	0.339512	25.22	2.06383	0.383816	26.491	2.06138	0.200838	14.29
2.06746	0.343627	22.688	1.90648	0.323481	18.267	2.06369	0.391509	40.134	2.06369	0.335837	24.947	2.06614	0.378528	26.126	2.06369	0.198828	14.147
2.06977	0.33816	22.327	1.90847	0.31971	18.054	2.066	0.387188	39.691	2.066	0.332162	24.674	2.06845	0.37324	25.761	2.066	0.196832	14.005
2.07209	0.333116	21.994	1.91045	0.316009	17.845	2.06831	0.382876	39.249	2.06831	0.328487	24.401	2.07077	0.368487	25.433	2.06831	0.194822	13.862
2.0744	0.328118	21.664	1.91244	0.312573	17.651	2.07062	0.378789	38.83	2.07062	0.32465	24.116	2.07308	0.36459	25.164	2.07062	0.192799	13.718
2.07672	0.323135	21.335	1.91443	0.309138	17.457	2.07292	0.375355	38.478	2.07292	0.320504	23.808	2.0754	0.360693	24.895	2.07292	0.19069	13.568
2.07904	0.318137	21.005	1.91642	0.305702	17.263	2.07523	0.371931	38.127	2.07523	0.316371	23.501	2.07771	0.356795	24.626	2.07523	0.188582	13.418
2.08135	0.31323	20.681	1.91841	0.302267	17.069	2.07754	0.368507	37.776	2.07754	0.312225	23.193	2.08003	0.352883	24.356	2.07754	0.186474	13.268
2.08367	0.308368	20.36	1.9204	0.298831	16.875	2.07985	0.365083	37.425	2.07985	0.308092	22.886	2.08234	0.348711	24.068	2.07985	0.184366	13.118
2.08599	0.303491	20.038	1.92239	0.295413	16.682	2.08216	0.361191	37.026	2.08216	0.303717	22.561	2.08466	0.344552	23.781	2.08216	0.182005	12.95
2.0883	0.298629	19.717	1.92438	0.292013	16.49	2.08447	0.357279	36.625	2.08447	0.299342	22.236	2.08697	0.34038	23.493	2.08447	0.179615	12.78
2.09062	0.293707	19.392	1.92636	0.288596	16.297	2.08678	0.353357	36.223	2.08678	0.29498	21.912	2.08928	0.336207	23.205	2.08678	0.17724	12.611
2.09293	0.288633	19.057	1.92835	0.285196	16.105	2.08909	0.349436	35.821	2.08909	0.290605	21.587	2.0916	0.331846	22.904	2.08909	0.174865	12.442
2.09525	0.283544	18.721	1.93034	0.281866	15.917	2.0914	0.345368	35.404	2.0914	0.287132	21.329	2.09391	0.327427	22.599	2.0914	0.173066	12.314
2.09757	0.278455	18.385	1.93233	0.278927	15.751	2.09371	0.341202	34.977	2.09371	0.284076	21.102	2.09623	0.322993	22.293	2.09371	0.171675	12.215
2.09988	0.273366	18.049	1.93432	0.275987	15.585	2.09601	0.337037	34.55	2.09601	0.28102	20.875	2.09854	0.318574	21.988	2.09601	0.170269	12.115
2.1022	0.268898	17.754	1.93631	0.273065	15.42	2.09832	0.332881	34.124	2.09832	0.277977	20.649	2.10086	0.314547	21.71	2.09832	0.168864	12.015
2.10452	0.26446	17.461	1.9383	0.270126	15.254	2.10063	0.32896	33.722	2.10063	0.274868	20.418	2.10317	0.31104	21.468	2.10063	0.167458	11.915
2.10683	0.260023	17.168	1.94029	0.267186	15.088	2.10294	0.325702	33.388	2.10294	0.271664	20.18	2.10548	0.307534	21.226	2.10294	0.166025	11.813
2.10915	0.2556	16.876	1.94227	0.264211	14.92	2.10525	0.322443	33.054	2.10525	0.268446	19.941	2.1078	0.304028	20.984	2.10525	0.164605	11.712
2.11146	0.251753	16.622	1.94426	0.261236	14.752	2.10756	0.319195	32.721	2.10756	0.265242	19.703	2.11011	0.30058	20.746	2.10756	0.163172	11.61
2.11378	0.248254	16.391	1.94625	0.258279	14.585	2.10987	0.315937	32.387	2.10987	0.262025	19.464	2.11243	0.297566	20.538	2.10987	0.161738	11.508
2.1161	0.244756	16.16	1.94824	0.255304	14.417	2.11218	0.312776	32.063	2.11218	0.258471	19.2	2.11474	0.294552	20.33	2.11218	0.159714	11.364
2.11841	0.241257	15.929	1.95023	0.252364	14.251	2.11449	0.309625	31.74	2.11449	0.254904	18.935	2.11706	0.291539	20.122	2.11449	0.157648	11.217
2.12073	0.237607	15.688	1.95222	0.249779	14.105	2.1168	0.306474	31.417	2.1168	0.25135	18.671	2.11937	0.288525	19.914	2.1168	0.155582	11.07
2.12305	0.233639	15.426	1.95421	0.247193	13.959	2.1191	0.303314	31.093	2.1191	0.247796	18.407	2.12168	0.284917	19.665	2.1191	0.153516	10.923
2.12536	0.229655	15.163	1.95619	0.244608	13.813	2.12141	0.300056	30.759	2.12141	0.244565	18.167	2.124	0.281136	19.404	2.12141	0.151703	10.794
2.12768	0.225687	14.901	1.95818	0.242005	13.666	2.12372	0.29671	30.416	2.12372	0.241482	17.938	2.12631	0.27734	19.142	2.12372	0.150059	10.677
2.12999	0.221704	14.638	1.96017	0.239437	13.521	2.12603	0.293373	30.074	2.12603	0.238399	17.709	2.12863	0.273558	18.881	2.12603	0.148401	10.559
2.13231	0.218145	14.403	1.96216	0.236975	13.382	2.12834	0.290037	29.732	2.12834	0.235303	17.479	2.13094	0.269849	18.625	2.12834	0.146756	10.442
2.13463	0.214585	14.168	1.96415	0.234514	13.243	2.13065	0.286769	29.397	2.13065	0.232557	17.275	2.13326	0.266227	18.375	2.13065	0.14521	10.332
2.13694	0.211026	13.933	1.96614	0.232052	13.104	2.13296	0.283687	29.081	2.13296	0.230389	17.114	2.13557	0.26262	18.126	2.13296	0.143931	10.241
2.13926	0.207467	13.698	1.96813	0.229609	12.966	2.13527	0.280604	28.765	2.13527	0.228222	16.953	2.13789	0.258997	17.876	2.13527	0.142638	10.149
2.14158	0.204226	13.484	1.97012	0.227147	12.827	2.13758	0.277521	28.449	2.13758	0.226054	16.792	2.1402	0.255535	17.637	2.13758	0.141359	10.058
2.14389	0.201151	13.281	1.9721	0.224863	12.698	2.13989	0.274439	28.133	2.13989	0.223874	16.63	2.14251	0.253043	17.465	2.13989	0.14008	9.967
2.14621	0.198061	13.077	1.97409	0.222578	12.569	2.14219	0.272137	27.897	2.14219	0.221302	16.439	2.14483	0.250551	17.293	2.14219	0.138563	9.859
2.14853	0.194972	12.873	1.97608	0.220276	12.439	2.1445	0.269873	27.665	2.1445	0.218731	16.248	2.14714	0.248044	17.12	2.1445	0.137045	9.751
2.15084	0.191897	12.67	1.97807	0.217992	12.31	2.14681	0.26761	27.433	2.14681	0.21616	16.057	2.14946	0.245552	16.948	2.14681	0.135513	9.642
2.15316	0.188807	12.466	1.98006	0.215707	12.181	2.14912	0.265347	27.201	2.14912	0.213575	15.865	2.15177	0.242886	16.764	2.14912	0.133981	9.533
2.15547	0.185718	12.262	1.98205	0.213352	12.048	2.15143	0.262713	26.931	2.15143	0.21091	15.667	2.15409	0.240191	16.578	2.15143	0.132575	9.433
2.15779	0.182628	12.058	1.98404	0.211015	11.916	2.15374	0.259845	26.637	2.15374	0.20819	15.465	2.1564	0.237482	16.391	2.15374	0.131254	9.339
2.16011	0.179553	11.855	1.98602	0.208659	11.783	2.15605	0.256977	26.343	2.15605	0.205484	15.264	2.15871	0.234787	16.205	2.15605	0.129933	9.245
2.16242	0.176676	11.665	1.98801	0.206304	11.65	2.15836	0.254109	26.049	2.15836	0.202765	15.062	2.16103	0.231991	16.012	2.15836	0.128612	9.151
2.16474	0.173798	11.475	1.99	0.203967	11.518	2.16067	0.251271	25.758	2.16067	0.200355	14.883	2.16334	0.229108	15.813	2.16067	0.127375	9.063
2.16706	0.170935	11.286	1.99199	0.202072	11.411	2.16298	0.24849	25.473	2.16298	0.198457	14.742	2.16566	0.226224	15.614	2.16298	0.126405	8.994
2.16937	0.168058	11.096	1.99398	0.200195	11.305	2.16529	0.24572	25.189	2.16529	0.196573	14.602	2.16797	0.223356	15.416	2.16529	0.125422	8.924
2.17169	0.165407	10.921	1.99597	0.1983	11.198	2.16759	0.24294	24.904	2.16759	0.194674	14.461	2.17029	0.220574	15.224	2.16759	0.124452	8.855
2.174	0.162832	10.751	1.99796	0.196423	11.092	2.1699	0.240169	24.62	2.1699	0.192776	14.32	2.1726	0.21827	15.065	2.1699	0.123468	8.785
2.17632	0.160257	10.581	1.99995	0.194528	10.985	2.17221	0.23774	24.371	2.17221	0.190582	14.157	2.17492	0.215952	14.905	2.17221	0.122414	8.71
2.17864	0.157683	10.411	2.00193	0.192704	10.882	2.17452	0.235341	24.125	2.17452	0.188388	13.994	2.17723	0.213648	14.746	2.17452	0.121346	8.634
2.18095	0.15535	10.257	2.00392	0.190862	10.778	2.17683	0.232931	23.878	2.17683	0.186193	13.831	2.17954	0.211345	14.587	2.17683	0.120278	8.558
2.18327	0.153366	10.126	2.00591	0.189038	10.675	2.17914	0.230522	23.631	2.17914	0.183999	13.668	2.18186	0.209432	14.455	2.17914	0.11921	8.482
2.18559	0.151397	9.996	2.0079	0.187214	10.572	2.18145	0.228278	23.401	2.18145	0.181791	13.504	2.18417	0.207578	14.327	2.18145	0.118043	8.399
2.1879	0.149428	9.866	2.00989	0.185373	10.468	2.18376	0.226122	23.18	2.18376	0.179583	13.34	2.18649	0.205737	14.2	2.18376	0.11682	8.312
2.19022	0.147414	9.733	2.01188	0.18369	10.373	2.18607	0.223976	22.96	2.18607	0.177362	13.175	2.1888	0.203883	14.072	2.18607	0.115598	8.225
2.19253	0.145066	9.578	2.01387	0.18199	10.277	2.18838	0.22182	22.739	2.18838	0.175154	13.011	2.19112	0.201652	13.918	2.18838	0.114389	8.139
2.19485	0.142704	9.422	2.01585	0.180308	10.182	2.19068	0.219635	22.515	2.19068	0.173014	12.852	2.19343	0.199102	13.742	2.19068	0.113194	8.054
2.19717	0.140356	9.267	2.01784	0.178626	10.087	2.19299	0.217333	22.279	2.19299	0.170995	12.702	2.19574	0.196537	13.565	2.19299	0.112112	7.977
2.19948	0.138008	9.112	2.01983	0.176944	9.992	2.1953	0.21504	22.044	2.1953	0.168989	12.553	2.19806	0.193973	13.388	2.1953	0.111016	7.899
2.2018	0.135873	8.971	2.02182	0.17535	9.902	2.19761	0.212738	21.808	2.19761	0.166983	12.404	2.20037	0.191466	13.215	2.19761	0.109934	7.822
2.20412	0.133798	8.834	2.02381	0.173756	9.812	2.19992	0.210446	21.573	2.19992	0.165004	12.257	2.20269	0.189163	13.056	2.19992	0.108837	7.744
2.20643	0.131723	8.697	2.0258	0.17218	9.723	2.20223	0.208202	21.343	2.20223	0.163793	12.167	2.205	0.186873	12.898	2.20223	0.107868	7.675
2.20875	0.129648	8.56	2.02779	0.170586	9.633	2.20454	0.205968	21.114	2.20454	0.162567	12.076	2.20732	0.18457	12.739	2.20454	0.106898	7.606
2.21107	0.127664	8.429	2.02978	0.168992	9.543	2.20685	0.203734	20.885	2.20685	0.161356	11.986	2.20963	0.18228	12.581	2.20685	0.105928	7.537
2.21338	0.125755	8.303	2.03176	0.167629	9.466	2.20916	0.2015	20.656	2.20916	0.160131	11.895	2.21194	0.1806	12.465	2.20916	0.104972	7.469
2.2157	0.123862	8.178	2.03375	0.166318	9.392	2.21147	0.199549	20.456	2.21147	0.15865	11.785	2.21426	0.178992	12.354	2.21147	0.103904	7.393
2.21801	0.121954	8.052	2.03574	0.16499	9.317	2.21377	0.197774	20.274	2.21377	0.157048	11.666	2.21657	0.177383	12.243	2.21377	0.102794	7.314
2.22033	0.120091	7.929	2.03773	0.163662	9.242	2.21608	0.195989	20.091	2.21608	0.15546	11.548	2.21889	0.175775	12.132	2.21608	0.101684	7.235
2.22265	0.118425	7.819	2.03972	0.162334	9.167	2.21839	0.194204	19.908	2.21839	0.153871	11.43	2.2212	0.174239	12.026	2.21839	0.100573	7.156
2.22496	0.116774	7.71	2.04171	0.160829	9.082	2.2207	0.19237	19.72	2.2207	0.152188	11.305	2.22352	0.172762	11.924	2.2207	0.0995334	7.082
2.22728	0.115108	7.6	2.0437	0.159306	8.996	2.22301	0.190399	19.518	2.22301	0.150384	11.171	2.22583	0.171269	11.821	2.22301	0.098662	7.02
2.2296	0.113442	7.49	2.04568	0.157783	8.91	2.22532	0.188438	19.317	2.22532	0.14858	11.037	2.22815	0.169791	11.719	2.22532	0.0977906	6.958
2.23191	0.111973	7.393	2.04767	0.15626	8.824	2.22763	0.186468	19.115	2.22763	0.146777	10.903	2.23046	0.168183	11.608	2.22763	0.0969333	6.897
2.23423	0.110549	7.299	2.04966	0.154737	8.738	2.22994	0.184507	18.914	2.22994	0.144986	10.77	2.23277	0.166227	11.473	2.22994	0.096062	6.835
2.23654	0.10911	7.204	2.05165	0.153462	8.666	2.23225	0.18239	18.697	2.23225	0.143626	10.669	2.23509	0.164271	11.338	2.23225	0.0954857	6.794
2.23886	0.107686	7.11	2.05364	0.152258	8.598	2.23456	0.180264	18.479	2.23456	0.142253	10.567	2.2374	0.162301	11.202	2.23456	0.0949235	6.754
2.24118	0.106066	7.003	2.05563	0.151036	8.529	2.23686	0.178147	18.262	2.23686	0.14088	10.465	2.23972	0.160345	11.067	2.23686	0.0943614	6.714
2.24349	0.104248	6.883	2.05762	0.149832	8.461	2.23917	0.17602	18.044	2.23917	0.13952	10.364	2.24203	0.158809	10.961	2.23917	0.0937992	6.674
2.24581	0.102446	6.764	2.05961	0.14861	8.392	2.24148	0.174225	17.86	2.24148	0.138255	10.27	2.24435	0.157302	10.857	2.24148	0.0931386	6.627
2.24813	0.100644	6.645	2.06159	0.147441	8.326	2.24379	0.172606	17.694	2.24379	0.13703	10.179	2.24666	0.155795	10.753	2.24379	0.0924219	6.576
2.25044	0.0989625	6.534	2.06358	0.146272	8.26	2.2461	0.170996	17.529	2.2461	0.135805	10.088	2.24897	0.154289	10.649	2.2461	0.091691	6.524
2.25276	0.0978417	6.46	2.06557	0.145104	8.194	2.24841	0.169387	17.364	2.24841	0.134593	9.998	2.25129	0.153014	10.561	2.24841	0.0909743	6.473
2.25507	0.0967209	6.386	2.06756	0.143953	8.129	2.25072	0.167777	17.199	2.25072	0.133247	9.898	2.2536	0.151898	10.484	2.25072	0.0901872	6.417
2.25739	0.0956002	6.312	2.06955	0.142784	8.063	2.25303	0.166197	17.037	2.25303	0.131726	9.785	2.25592	0.150782	10.407	2.25303	0.0892456	6.35
2.25971	0.0944945	6.239	2.07154	0.141792	8.007	2.25534	0.164607	16.874	2.25534	0.130191	9.671	2.25823	0.149681	10.331	2.25534	0.0883039	6.283
2.26202	0.0932071	6.154	2.07353	0.140854	7.954	2.25765	0.163026	16.712	2.25765	0.128657	9.557	2.26055	0.148464	10.247	2.25765	0.0873482	6.215
2.26434	0.0919197	6.069	2.07551	0.139933	7.902	2.25996	0.161436	16.549	2.25996	0.127149	9.445	2.26286	0.147044	10.149	2.25996	0.0864066	6.148
2.26666	0.0906172	5.983	2.0775	0.138994	7.849	2.26226	0.159417	16.342	2.26226	0.125951	9.356	2.26517	0.14561	10.05	2.26226	0.0856195	6.092
2.26897	0.0893147	5.897	2.07949	0.138056	7.796	2.26457	0.157388	16.134	2.26457	0.124753	9.267	2.26749	0.14419	9.952	2.26457	0.0848325	6.036
2.27129	0.0880727	5.815	2.08148	0.137029	7.738	2.26688	0.155349	15.925	2.26688	0.123555	9.178	2.2698	0.142756	9.853	2.26688	0.0840454	5.98
2.2736	0.0868762	5.736	2.08347	0.135984	7.679	2.26919	0.15332	15.717	2.26919	0.122356	9.089	2.27212	0.141104	9.739	2.26919	0.0832724	5.925
2.27592	0.0856645	5.656	2.08546	0.134921	7.619	2.2715	0.151535	15.534	2.2715	0.121441	9.021	2.27443	0.139452	9.625	2.2715	0.0826259	5.879
2.27824	0.084468	5.577	2.08745	0.133859	7.559	2.27381	0.149886	15.365	2.27381	0.12062	8.96	2.27675	0.137801	9.511	2.27381	0.0820638	5.839
2.28055	0.0832866	5.499	2.08944	0.132814	7.5	2.27612	0.148238	15.196	2.27612	0.119799	8.899	2.27906	0.136149	9.397	2.27612	0.0815016	5.799
2.28287	0.0821961	5.427	2.09142	0.131964	7.452	2.27843	0.146589	15.027	2.27843	0.118977	8.838	2.28138	0.134917	9.312	2.27843	0.0809394	5.759
2.28519	0.0811056	5.355	2.09341	0.131202	7.409	2.28074	0.145077	14.872	2.28074	0.118022	8.767	2.28369	0.133918	9.243	2.28074	0.0803632	5.718
2.2875	0.0800303	5.284	2.0954	0.130423	7.365	2.28305	0.143877	14.749	2.28305	0.116877	8.682	2.286	0.132904	9.173	2.28305	0.0797307	5.673
2.28982	0.0789398	5.212	2.09739	0.129662	7.322	2.28535	0.142677	14.626	2.28535	0.115733	8.597	2.28832	0.131904	9.104	2.28535	0.0791123	5.629
2.29214	0.0780765	5.155	2.09938	0.1289	7.279	2.28766	0.141477	14.503	2.28766	0.114589	8.512	2.29063	0.130861	9.032	2.28766	0.0784799	5.584
2.29445	0.0772132	5.098	2.10137	0.128033	7.23	2.28997	0.140268	14.379	2.28997	0.113431	8.426	2.29295	0.129774	8.957	2.28997	0.0778615	5.54
2.29677	0.076365	5.042	2.10336	0.127112	7.178	2.29228	0.138766	14.225	2.29228	0.112139	8.33	2.29526	0.128687	8.882	2.29228	0.0771869	5.492
2.29908	0.0755168	4.986	2.10535	0.126209	7.127	2.29459	0.137244	14.069	2.29459	0.110846	8.234	2.29758	0.127601	8.807	2.29459	0.0765263	5.445
2.3014	0.0744718	4.917	2.10733	0.125288	7.075	2.2969	0.135732	13.914	2.2969	0.109554	8.138	2.29989	0.1265	8.731	2.2969	0.0758517	5.397
2.30372	0.0733056	4.84	2.10932	0.124367	7.023	2.29921	0.13422	13.759	2.29921	0.108262	8.042	2.3022	0.125239	8.644	2.29921	0.0751911	5.35
2.30603	0.0721393	4.763	2.11131	0.12357	6.978	2.30152	0.132669	13.6	2.30152	0.107198	7.963	2.30452	0.123964	8.556	2.30152	0.0746009	5.308
2.30835	0.070958	4.685	2.1133	0.122844	6.937	2.30383	0.131088	13.438	2.30383	0.106215	7.89	2.30683	0.122689	8.468	2.30383	0.0740527	5.269
2.31067	0.0698372	4.611	2.11529	0.122118	6.896	2.30614	0.129508	13.276	2.30614	0.105233	7.817	2.30915	0.121414	8.38	2.30614	0.0735046	5.23
2.31298	0.0688073	4.543	2.11728	0.121374	6.854	2.30844	0.127928	13.114	2.30844	0.104263	7.745	2.31146	0.120269	8.301	2.30844	0.0729565	5.191
2.3153	0.0677925	4.476	2.11927	0.120648	6.813	2.31075	0.126396	12.957	2.31075	0.103361	7.678	2.31378	0.119197	8.227	2.31075	0.0724505	5.155
2.31761	0.0667626	4.408	2.12125	0.119957	6.774	2.31306	0.124962	12.81	2.31306	0.102581	7.62	2.31609	0.118125	8.153	2.31306	0.0720148	5.124
2.31993	0.0657327	4.34	2.12324	0.119302	6.737	2.31537	0.123528	12.663	2.31537	0.101813	7.563	2.31841	0.117053	8.079	2.31537	0.0715792	5.093
2.32225	0.0652026	4.305	2.12523	0.118647	6.7	2.31768	0.122094	12.516	2.31768	0.101033	7.505	2.32072	0.11614	8.016	2.31768	0.0711435	5.062
2.32456	0.0646725	4.27	2.12722	0.117974	6.662	2.31999	0.12066	12.369	2.31999	0.100238	7.446	2.32303	0.115474	7.97	2.31999	0.0707078	5.031
2.32688	0.0641575	4.236	2.12921	0.117319	6.625	2.3223	0.119373	12.237	2.3223	0.0991882	7.368	2.32535	0.114822	7.925	2.3223	0.0701175	4.989
2.3292	0.0636274	4.201	2.1312	0.116628	6.586	2.32461	0.118095	12.106	2.32461	0.0981247	7.289	2.32766	0.11417	7.88	2.32461	0.0695272	4.947
2.33151	0.0629307	4.155	2.13319	0.115902	6.545	2.32692	0.116807	11.974	2.32692	0.0970612	7.21	2.32998	0.113503	7.834	2.32692	0.0689369	4.905
2.33383	0.0621583	4.104	2.13518	0.115176	6.504	2.32923	0.115529	11.843	2.32923	0.0960112	7.132	2.33229	0.112388	7.757	2.32923	0.0683466	4.863
2.33614	0.0613707	4.052	2.13716	0.114468	6.464	2.33153	0.114095	11.696	2.33153	0.0950015	7.057	2.33461	0.111272	7.68	2.33153	0.0678407	4.827
2.33846	0.0605831	4	2.13915	0.113742	6.423	2.33384	0.112593	11.542	2.33384	0.0940054	6.983	2.33692	0.110156	7.603	2.33384	0.0673628	4.793
2.34078	0.0598258	3.95	2.14114	0.113104	6.387	2.33615	0.111081	11.387	2.33615	0.0930226	6.91	2.33923	0.109041	7.526	2.33615	0.066885	4.759
2.34309	0.0590837	3.901	2.14313	0.112555	6.356	2.33846	0.109578	11.233	2.33846	0.0920264	6.836	2.34155	0.107925	7.449	2.33846	0.0664071	4.725
2.34541	0.0583415	3.852	2.14512	0.112006	6.325	2.34077	0.108174	11.089	2.34077	0.0911783	6.773	2.34386	0.10681	7.372	2.34077	0.0659433	4.692
2.34773	0.0575994	3.803	2.14711	0.11144	6.293	2.34308	0.106993	10.968	2.34308	0.0905187	6.724	2.34618	0.105694	7.295	2.34308	0.0655217	4.662
2.35004	0.0568724	3.755	2.1491	0.110891	6.262	2.34539	0.105803	10.846	2.34539	0.0898591	6.675	2.34849	0.104564	7.217	2.34539	0.0651001	4.632
2.35236	0.0564029	3.724	2.15108	0.110359	6.232	2.3477	0.104623	10.725	2.3477	0.089186	6.625	2.35081	0.103608	7.151	2.3477	0.0646644	4.601
2.35468	0.0559485	3.694	2.15307	0.109864	6.204	2.35001	0.103433	10.603	2.35001	0.0885263	6.576	2.35312	0.102883	7.101	2.35001	0.0642427	4.571
2.35699	0.0554941	3.664	2.15506	0.109368	6.176	2.35232	0.102448	10.502	2.35232	0.0877994	6.522	2.35543	0.102144	7.05	2.35232	0.0638492	4.543
2.35931	0.0550398	3.634	2.15705	0.108872	6.148	2.35462	0.101462	10.401	2.35462	0.087059	6.467	2.35775	0.10142	7	2.35462	0.0634416	4.514
2.36162	0.0545097	3.599	2.15904	0.108376	6.12	2.35693	0.100467	10.299	2.35693	0.086332	6.413	2.36006	0.100695	6.95	2.35693	0.0630481	4.486
2.36394	0.0539341	3.561	2.16103	0.107898	6.093	2.35924	0.099482	10.198	2.35924	0.0856051	6.359	2.36238	0.0999276	6.897	2.35924	0.0626405	4.457
2.36626	0.0533586	3.523	2.16302	0.10742	6.066	2.36155	0.0983797	10.085	2.36155	0.0847031	6.292	2.36469	0.0991597	6.844	2.36155	0.0621908	4.425
2.36857	0.052783	3.485	2.16501	0.106959	6.04	2.36386	0.0972188	9.966	2.36386	0.0837473	6.221	2.36701	0.0983918	6.791	2.36386	0.0616989	4.39
2.37089	0.0521772	3.445	2.16699	0.106481	6.013	2.36617	0.0960677	9.848	2.36617	0.0827915	6.15	2.36932	0.0976384	6.739	2.36617	0.061207	4.355
2.37321	0.0515108	3.401	2.16898	0.106021	5.987	2.36848	0.0949069	9.729	2.36848	0.0818357	6.079	2.37164	0.0967546	6.678	2.36848	0.0607151	4.32
2.37552	0.0508444	3.357	2.17097	0.105525	5.959	2.37079	0.093707	9.606	2.37079	0.0810414	6.02	2.37395	0.0958418	6.615	2.37079	0.0603075	4.291
2.37784	0.050178	3.313	2.17296	0.104994	5.929	2.3731	0.0924291	9.475	2.3731	0.0804626	5.977	2.37626	0.094929	6.552	2.3731	0.0600405	4.272
2.38015	0.0495267	3.27	2.17495	0.104463	5.899	2.37541	0.0911414	9.343	2.37541	0.0798702	5.933	2.37858	0.0940017	6.488	2.37541	0.0597734	4.253
2.38247	0.0489663	3.233	2.17694	0.103931	5.869	2.37772	0.0898635	9.212	2.37772	0.0792914	5.89	2.38089	0.0931904	6.432	2.37772	0.0595205	4.235
2.38479	0.0484059	3.196	2.17893	0.1034	5.839	2.38002	0.0885856	9.081	2.38002	0.078699	5.846	2.38321	0.0925094	6.385	2.38002	0.0592534	4.216
2.3871	0.0478455	3.159	2.18091	0.102904	5.811	2.38233	0.0877662	8.997	2.38233	0.0780529	5.798	2.38552	0.091814	6.337	2.38233	0.0590286	4.2
2.38942	0.0472851	3.122	2.1829	0.102408	5.783	2.38464	0.0869565	8.914	2.38464	0.0774201	5.751	2.38784	0.091133	6.29	2.38464	0.0588037	4.184
2.39174	0.0466793	3.082	2.18489	0.10193	5.756	2.38695	0.0861469	8.831	2.38695	0.076774	5.703	2.39015	0.0904376	6.242	2.38695	0.0585648	4.167
2.39405	0.0460432	3.04	2.18688	0.101434	5.728	2.38926	0.0853274	8.747	2.38926	0.0761412	5.656	2.39246	0.0897421	6.194	2.38926	0.0583399	4.151
2.39637	0.045407	2.998	2.18887	0.100956	5.701	2.39157	0.0843617	8.648	2.39157	0.0754547	5.605	2.39478	0.0890611	6.147	2.39157	0.0579885	4.126
2.39868	0.0447709	2.956	2.19086	0.10062	5.682	2.39388	0.0833276	8.542	2.39388	0.0747547	5.553	2.39709	0.0883657	6.099	2.39388	0.057581	4.097
2.401	0.0442863	2.924	2.19285	0.100496	5.675	2.39619	0.0822936	8.436	2.39619	0.0740681	5.502	2.39941	0.0876702	6.051	2.39619	0.0571593	4.067
2.40332	0.0440136	2.906	2.19484	0.100354	5.667	2.3985	0.0812596	8.33	2.3985	0.0733681	5.45	2.40172	0.0868444	5.994	2.3985	0.0567377	4.037
2.40563	0.043741	2.888	2.19682	0.10023	5.66	2.40081	0.080206	8.222	2.40081	0.0726815	5.399	2.40404	0.0860041	5.936	2.40081	0.0563863	4.012
2.40795	0.0434684	2.87	2.19881	0.100089	5.652	2.40311	0.0791135	8.11	2.40311	0.0720084	5.349	2.40635	0.0851492	5.877	2.40311	0.0561615	3.996
2.41027	0.0431806	2.851	2.2008	0.0998406	5.638	2.40542	0.0780209	7.998	2.40542	0.0713353	5.299	2.40866	0.0843089	5.819	2.40542	0.0559366	3.98
2.41258	0.0427111	2.82	2.20279	0.0994156	5.614	2.40773	0.0769283	7.886	2.40773	0.0706622	5.249	2.41098	0.0835265	5.765	2.40773	0.0556977	3.963
2.4149	0.0422416	2.789	2.20478	0.0989906	5.59	2.41004	0.0758358	7.774	2.41004	0.070016	5.201	2.41329	0.0828166	5.716	2.41004	0.0554728	3.947
2.41721	0.0417721	2.758	2.20677	0.0985479	5.565	2.41235	0.0748993	7.678	2.41235	0.0695583	5.167	2.41561	0.0821066	5.667	2.41235	0.0553322	3.937
2.41953	0.0413025	2.727	2.20876	0.0981229	5.541	2.41466	0.0739628	7.582	2.41466	0.0691006	5.133	2.41792	0.0813967	5.618	2.41466	0.0551917	3.927
2.42185	0.0410148	2.708	2.21074	0.0977333	5.519	2.41697	0.0730263	7.486	2.41697	0.0686429	5.099	2.42024	0.0807157	5.571	2.41697	0.0550652	3.918
2.42416	0.0407724	2.692	2.21273	0.09745	5.503	2.41928	0.0720996	7.391	2.41928	0.0681852	5.065	2.42255	0.0801652	5.533	2.41928	0.0549247	3.908
2.42648	0.0405301	2.676	2.21472	0.0971666	5.487	2.42159	0.0712704	7.306	2.42159	0.0676332	5.024	2.42487	0.0796291	5.496	2.42159	0.0547982	3.899
2.4288	0.0402726	2.659	2.21671	0.096901	5.472	2.4239	0.07049	7.226	2.4239	0.0670409	4.98	2.42718	0.0790785	5.458	2.4239	0.0546857	3.891
2.43111	0.0399697	2.639	2.2187	0.0966177	5.456	2.4262	0.0697096	7.146	2.4262	0.0664486	4.936	2.42949	0.078528	5.42	2.4262	0.0545733	3.883
2.43343	0.0395759	2.613	2.22069	0.0962812	5.437	2.42851	0.0689389	7.067	2.42851	0.0658563	4.892	2.43181	0.0780498	5.387	2.42851	0.0544468	3.874
2.43575	0.0391821	2.587	2.22268	0.0958562	5.413	2.43082	0.068139	6.985	2.43082	0.0653043	4.851	2.43412	0.0775717	5.354	2.43082	0.0542641	3.861
2.43806	0.0387883	2.561	2.22467	0.0954312	5.389	2.43313	0.0673098	6.9	2.43313	0.0648062	4.814	2.43644	0.0770936	5.321	2.43313	0.0539409	3.838
2.44038	0.0383945	2.535	2.22665	0.0950062	5.365	2.43544	0.0664709	6.814	2.43544	0.0643216	4.778	2.43875	0.0766155	5.288	2.43544	0.0536176	3.815
2.44269	0.0379705	2.507	2.22864	0.0945989	5.342	2.43775	0.0656417	6.729	2.43775	0.0638235	4.741	2.44107	0.0761084	5.253	2.43775	0.0532944	3.792
2.44501	0.0375464	2.479	2.23063	0.0941916	5.319	2.44006	0.0648028	6.643	2.44006	0.0633119	4.703	2.44338	0.0755723	5.216	2.44006	0.0529852	3.77
2.44733	0.0371223	2.451	2.23262	0.0938729	5.301	2.44237	0.0638175	6.542	2.44237	0.0626254	4.652	2.44569	0.0750217	5.178	2.44237	0.0530554	3.775
2.44964	0.0366982	2.423	2.23461	0.0935364	5.282	2.44468	0.0628323	6.441	2.44468	0.0619388	4.601	2.44801	0.0744857	5.141	2.44468	0.0531116	3.779
2.45196	0.0363196	2.398	2.2366	0.0931999	5.263	2.44699	0.061847	6.34	2.44699	0.0612657	4.551	2.45032	0.0739351	5.103	2.44699	0.0531819	3.784
2.45428	0.0359258	2.372	2.23859	0.0928812	5.245	2.44929	0.0608618	6.239	2.44929	0.0605791	4.5	2.45264	0.0733121	5.06	2.44929	0.0532522	3.789
2.45659	0.0355471	2.347	2.24058	0.0925624	5.227	2.4516	0.0600814	6.159	2.4516	0.0600945	4.464	2.45495	0.0727036	5.018	2.4516	0.0531679	3.783
2.45891	0.0351685	2.322	2.24256	0.0922968	5.212	2.45391	0.0593887	6.088	2.45391	0.0596906	4.434	2.45727	0.0720806	4.975	2.45391	0.0530273	3.773
2.46122	0.0349262	2.306	2.24455	0.0920489	5.198	2.45622	0.0586864	6.016	2.45622	0.0592733	4.403	2.45958	0.0714575	4.932	2.45622	0.0528868	3.763
2.46354	0.034805	2.298	2.24654	0.0917832	5.183	2.45853	0.0579938	5.945	2.45853	0.058856	4.372	2.4619	0.0710808	4.906	2.45853	0.0527462	3.753
2.46586	0.0346838	2.29	2.24853	0.0915353	5.169	2.46084	0.0573402	5.878	2.46084	0.0584656	4.343	2.46421	0.0707331	4.882	2.46084	0.052676	3.748
2.46817	0.0345475	2.281	2.25052	0.0913228	5.157	2.46315	0.0567646	5.819	2.46315	0.0581021	4.316	2.46652	0.0703854	4.858	2.46315	0.0527743	3.755
2.47049	0.0343961	2.271	2.25251	0.0912166	5.151	2.46546	0.0561988	5.761	2.46546	0.0577386	4.289	2.46884	0.0700377	4.834	2.46546	0.0528727	3.762
2.47281	0.034078	2.25	2.2545	0.0911103	5.145	2.46777	0.0556233	5.702	2.46777	0.0573752	4.262	2.47115	0.069632	4.806	2.46777	0.052957	3.768
2.47512	0.0337751	2.23	2.25648	0.0910041	5.139	2.47008	0.0550478	5.643	2.47008	0.0569982	4.234	2.47347	0.0691684	4.774	2.47008	0.0530554	3.775
2.47744	0.0334722	2.21	2.25847	0.0908978	5.133	2.47239	0.0541405	5.55	2.47239	0.0564732	4.195	2.47578	0.0687047	4.742	2.47239	0.0530133	3.772
2.47975	0.0331541	2.189	2.26046	0.0907384	5.124	2.47469	0.0532431	5.458	2.47469	0.0559617	4.157	2.4781	0.0682411	4.71	2.47469	0.0529852	3.77
2.48207	0.0327755	2.164	2.26245	0.0904374	5.107	2.477	0.0523358	5.365	2.477	0.0554366	4.118	2.48041	0.0677775	4.678	2.477	0.052943	3.767
2.48439	0.0323817	2.138	2.26444	0.0901186	5.089	2.47931	0.0514384	5.273	2.47931	0.0549251	4.08	2.48272	0.0672704	4.643	2.47931	0.0529149	3.765
2.4867	0.0319727	2.111	2.26643	0.0898176	5.072	2.48162	0.0507068	5.198	2.48162	0.0546558	4.06	2.48504	0.0667633	4.608	2.48162	0.0529992	3.771
2.48902	0.0315789	2.085	2.26842	0.0894988	5.054	2.48393	0.0500532	5.131	2.48393	0.0544674	4.046	2.48735	0.0662417	4.572	2.48393	0.0531398	3.781
2.49134	0.0313972	2.073	2.27041	0.0892155	5.038	2.48624	0.0493996	5.064	2.48624	0.0542789	4.032	2.48967	0.0657346	4.537	2.48624	0.0532803	3.791
2.49365	0.0313669	2.071	2.27239	0.0889853	5.025	2.48855	0.048746	4.997	2.48855	0.0540904	4.018	2.49198	0.0654738	4.519	2.48855	0.0534349	3.802
2.49597	0.0313366	2.069	2.27438	0.0887551	5.012	2.49086	0.0481997	4.941	2.49086	0.053875	4.002	2.4943	0.065242	4.503	2.49086	0.0536317	3.816
2.49829	0.0313063	2.067	2.27637	0.0885249	4.999	2.49317	0.0478583	4.906	2.49317	0.0536462	3.985	2.49661	0.0649957	4.486	2.49317	0.0539409	3.838
2.5006	0.0312609	2.064	2.27836	0.0883124	4.987	2.49548	0.0475169	4.871	2.49548	0.0534039	3.967	2.49892	0.0647638	4.47	2.49548	0.0542501	3.86
2.50292	0.03117	2.058	2.28035	0.0880999	4.975	2.49778	0.0471754	4.836	2.49778	0.053175	3.95	2.50124	0.0644016	4.445	2.49778	0.0545593	3.882
2.50523	0.0310791	2.052	2.28234	0.0879228	4.965	2.50009	0.0468242	4.8	2.50009	0.0529058	3.93	2.50355	0.0639525	4.414	2.50009	0.0548685	3.904
2.50755	0.0310034	2.047	2.28433	0.0877634	4.956	2.5024	0.0462292	4.739	2.5024	0.0523942	3.892	2.50587	0.0635033	4.383	2.5024	0.0551214	3.922
2.50987	0.0309125	2.041	2.28631	0.087604	4.947	2.50471	0.0456341	4.678	2.50471	0.0518692	3.853	2.50818	0.0630687	4.353	2.50471	0.0553885	3.941
2.51218	0.030443	2.01	2.2883	0.0874447	4.938	2.50702	0.0450391	4.617	2.50702	0.0513576	3.815	2.5105	0.062663	4.325	2.50702	0.0556555	3.96
2.5145	0.0299583	1.978	2.29029	0.0872676	4.928	2.50933	0.044444	4.556	2.50933	0.0508461	3.777	2.51281	0.0624167	4.308	2.50933	0.0559085	3.978
2.51682	0.0294585	1.945	2.29228	0.0870019	4.913	2.51164	0.0438587	4.496	2.51164	0.0506172	3.76	2.51513	0.0621559	4.29	2.51164	0.0563161	4.007
2.51913	0.0289587	1.912	2.29427	0.0867363	4.898	2.51395	0.0432734	4.436	2.51395	0.0504557	3.748	2.51744	0.0619096	4.273	2.51395	0.0567939	4.041
2.52145	0.028777	1.9	2.29626	0.0864707	4.883	2.51626	0.0426881	4.376	2.51626	0.0502941	3.736	2.51975	0.0616488	4.255	2.51626	0.0572577	4.074
2.52376	0.0287921	1.901	2.29825	0.0862051	4.868	2.51857	0.0421028	4.316	2.51857	0.0501326	3.724	2.52207	0.0614025	4.238	2.51857	0.0577215	4.107
2.52608	0.0287921	1.901	2.30024	0.0859571	4.854	2.52087	0.0416541	4.27	2.52087	0.0499037	3.707	2.52438	0.0611417	4.22	2.52087	0.0582134	4.142
2.5284	0.0288073	1.902	2.30222	0.0859217	4.852	2.52318	0.0414395	4.248	2.52318	0.0495941	3.684	2.5267	0.0608954	4.203	2.52318	0.0587475	4.18
2.53071	0.028777	1.9	2.30421	0.0858863	4.85	2.52549	0.0412248	4.226	2.52549	0.0492845	3.661	2.52901	0.0606346	4.185	2.52549	0.0592815	4.218
2.53303	0.0286558	1.892	2.3062	0.0858509	4.848	2.5278	0.04102	4.205	2.5278	0.0489749	3.638	2.53133	0.0605622	4.18	2.5278	0.0598156	4.256
2.53535	0.0285346	1.884	2.30819	0.0858155	4.846	2.53011	0.0408151	4.184	2.53011	0.0486787	3.616	2.53364	0.0605766	4.181	2.53011	0.0603497	4.294
2.53766	0.0284135	1.876	2.31018	0.0857801	4.844	2.53242	0.0406981	4.172	2.53242	0.0484902	3.602	2.53595	0.0605766	4.181	2.53242	0.0611648	4.352
2.53998	0.0282923	1.868	2.31217	0.0856738	4.838	2.53473	0.040581	4.16	2.53473	0.0482883	3.587	2.53827	0.0605911	4.182	2.53473	0.0619659	4.409
2.54229	0.0280954	1.855	2.31416	0.0855676	4.832	2.53704	0.040464	4.148	2.53704	0.0480998	3.573	2.54058	0.0606636	4.187	2.53704	0.062767	4.466
2.54461	0.0278834	1.841	2.31614	0.0854613	4.826	2.53935	0.0403469	4.136	2.53935	0.0478979	3.558	2.5429	0.0608374	4.199	2.53935	0.0635681	4.523
2.54693	0.0276865	1.828	2.31813	0.0853551	4.82	2.54166	0.0403957	4.141	2.54166	0.0478171	3.552	2.54521	0.0610258	4.212	2.54166	0.0646784	4.602
2.54924	0.0274744	1.814	2.32012	0.0852665	4.815	2.54396	0.0405127	4.153	2.54396	0.0477498	3.547	2.54753	0.0611997	4.224	2.54396	0.0659012	4.689
2.55156	0.0274139	1.81	2.32211	0.0851957	4.811	2.54627	0.04062	4.164	2.54627	0.047696	3.543	2.54984	0.061388	4.237	2.54627	0.0671239	4.776
2.55388	0.0274139	1.81	2.3241	0.0851071	4.806	2.54858	0.0407371	4.176	2.54858	0.0476287	3.538	2.55215	0.0617647	4.263	2.54858	0.0683466	4.863
2.55619	0.0274139	1.81	2.32609	0.0850363	4.802	2.55089	0.0409419	4.197	2.55089	0.047696	3.543	2.55447	0.0621559	4.29	2.55089	0.0696256	4.954
2.55851	0.0274139	1.81	2.32808	0.0849655	4.798	2.5532	0.0413224	4.236	2.5532	0.0478979	3.558	2.55678	0.0625471	4.317	2.5532	0.0709889	5.051
2.56083	0.027323	1.804	2.33007	0.0848946	4.794	2.55551	0.0416931	4.274	2.55551	0.0480864	3.572	2.5591	0.0629383	4.344	2.55551	0.0723381	5.147
2.56314	0.0270807	1.788	2.33205	0.0848061	4.789	2.55782	0.0420638	4.312	2.55782	0.0482883	3.587	2.56141	0.0637351	4.399	2.55782	0.0737014	5.244
2.56546	0.0268383	1.772	2.33404	0.0847353	4.785	2.56013	0.0424637	4.353	2.56013	0.0485306	3.605	2.56373	0.0647204	4.467	2.56013	0.0751068	5.344
2.56777	0.026596	1.756	2.33603	0.0846467	4.78	2.56244	0.0434685	4.456	2.56244	0.0490422	3.643	2.56604	0.0657201	4.536	2.56244	0.0772431	5.496
2.57009	0.0263537	1.74	2.33802	0.0845759	4.776	2.56475	0.0444733	4.559	2.56475	0.0495537	3.681	2.56836	0.0667198	4.605	2.56475	0.0793794	5.648
2.57241	0.0262931	1.736	2.34001	0.0844873	4.771	2.56705	0.045478	4.662	2.56705	0.0500653	3.719	2.57067	0.0679803	4.692	2.56705	0.0815156	5.8
2.57472	0.0262325	1.732	2.342	0.084328	4.762	2.56936	0.0464828	4.765	2.56936	0.0505768	3.757	2.57298	0.0697769	4.816	2.56936	0.0836519	5.952
2.57704	0.0261871	1.729	2.34399	0.0841509	4.752	2.57167	0.0476632	4.886	2.57167	0.0513846	3.817	2.5753	0.0715735	4.94	2.57167	0.0864347	6.15
2.57936	0.0261265	1.725	2.34597	0.0839738	4.742	2.57398	0.0489216	5.015	2.57398	0.0522731	3.883	2.57761	0.07337	5.064	2.57398	0.0894564	6.365
2.58167	0.0260507	1.72	2.34796	0.0838144	4.733	2.57629	0.05018	5.144	2.57629	0.0531481	3.948	2.57993	0.0751811	5.189	2.57629	0.0924921	6.581
2.58399	0.025975	1.715	2.34995	0.0836373	4.723	2.5786	0.0514286	5.272	2.5786	0.0540231	4.013	2.58224	0.0780209	5.385	2.5786	0.0955138	6.796
2.5863	0.0258993	1.71	2.35194	0.0837082	4.727	2.58091	0.0529114	5.424	2.58091	0.0551809	4.099	2.58456	0.0808606	5.581	2.58091	0.0987604	7.027
2.58862	0.0258236	1.705	2.35393	0.083779	4.731	2.58322	0.0547453	5.612	2.58322	0.0566482	4.208	2.58687	0.0837004	5.777	2.58322	0.102358	7.283
2.59094	0.0257781	1.702	2.35592	0.0838498	4.735	2.58553	0.0565793	5.8	2.58553	0.058129	4.318	2.58918	0.0865401	5.973	2.58553	0.105956	7.539
2.59325	0.0257781	1.702	2.35791	0.0839384	4.74	2.58784	0.0584132	5.988	2.58784	0.0595964	4.427	2.5915	0.0902057	6.226	2.58784	0.109554	7.795
2.59557	0.025763	1.701	2.3599	0.0840092	4.744	2.59015	0.0602765	6.179	2.59015	0.0612119	4.547	2.59381	0.0942046	6.502	2.59015	0.113265	8.059
2.59789	0.025763	1.701	2.36188	0.08408	4.748	2.59245	0.0625982	6.417	2.59245	0.0637831	4.738	2.59613	0.0982034	6.778	2.59245	0.118591	8.438
2.6002	0.0257478	1.7	2.36387	0.0841509	4.752	2.59476	0.0649199	6.655	2.59476	0.0663543	4.929	2.59844	0.102202	7.054	2.59476	0.123918	8.817
2.60252	0.0255661	1.688	2.36586	0.0842217	4.756	2.59707	0.0672416	6.893	2.59707	0.0689256	5.12	2.60076	0.106983	7.384	2.59707	0.129258	9.197
2.60483	0.0253843	1.676	2.36785	0.0842925	4.76	2.59938	0.069573	7.132	2.59938	0.0714968	5.311	2.60307	0.11304	7.802	2.59938	0.134585	9.576
2.60715	0.0252026	1.664	2.36984	0.0843811	4.765	2.60169	0.0720996	7.391	2.60169	0.0751451	5.582	2.60539	0.119081	8.219	2.60169	0.141416	10.062
2.60947	0.0250208	1.652	2.37183	0.0845405	4.774	2.604	0.0747139	7.659	2.604	0.079049	5.872	2.6077	0.125138	8.637	2.604	0.148822	10.589
2.61178	0.0249148	1.645	2.37382	0.0847175	4.784	2.60631	0.0773185	7.926	2.60631	0.0829665	6.163	2.61001	0.131397	9.069	2.60631	0.156215	11.115
2.6141	0.0248391	1.64	2.37581	0.0848946	4.794	2.60862	0.0799231	8.193	2.60862	0.0868705	6.453	2.61233	0.140872	9.723	2.60862	0.163622	11.642
2.61642	0.0247633	1.635	2.37779	0.0850717	4.804	2.61093	0.0827814	8.486	2.61093	0.0914206	6.791	2.61464	0.150333	10.376	2.61093	0.172321	12.261
2.61873	0.0246876	1.63	2.37978	0.0852488	4.814	2.61324	0.08602	8.818	2.61324	0.0966978	7.183	2.61696	0.159809	11.03	2.61324	0.183017	13.022
2.62105	0.0246876	1.63	2.38177	0.0858155	4.846	2.61554	0.089249	9.149	2.61554	0.101975	7.575	2.61927	0.169284	11.684	2.61554	0.193712	13.783
2.62336	0.0247633	1.635	2.38376	0.0864176	4.88	2.61785	0.0924876	9.481	2.61785	0.107239	7.966	2.62159	0.180672	12.47	2.61785	0.204407	14.544
2.62568	0.0248542	1.641	2.38575	0.0870374	4.915	2.62016	0.0957068	9.811	2.62016	0.112771	8.377	2.6239	0.192756	13.304	2.62016	0.215201	15.312
2.628	0.0249451	1.647	2.38774	0.0876572	4.95	2.62247	0.0987406	10.122	2.62247	0.119839	8.902	2.62621	0.204825	14.137	2.62247	0.227527	16.189
2.63031	0.0249754	1.649	2.38973	0.088277	4.985	2.62478	0.101784	10.434	2.62478	0.126907	9.427	2.62853	0.216908	14.971	2.62478	0.239839	17.065
2.63263	0.0246422	1.627	2.39171	0.0893572	5.046	2.62709	0.104818	10.745	2.62709	0.133974	9.952	2.63084	0.229861	15.865	2.62709	0.25215	17.941
2.63495	0.0243241	1.606	2.3937	0.0905437	5.113	2.6294	0.107852	11.056	2.6294	0.141055	10.478	2.63316	0.24406	16.845	2.6294	0.264476	18.818
2.63726	0.0239909	1.584	2.39569	0.0917124	5.179	2.63171	0.110973	11.376	2.63171	0.150129	11.152	2.63547	0.258258	17.825	2.63171	0.280245	19.94
2.63958	0.0236577	1.562	2.39768	0.0928989	5.246	2.63402	0.114124	11.699	2.63402	0.15966	11.86	2.63779	0.272443	18.804	2.63402	0.297265	21.151
2.6419	0.0236123	1.559	2.39967	0.0940676	5.312	2.63633	0.117285	12.023	2.63633	0.169204	12.569	2.6401	0.287134	19.818	2.63633	0.314285	22.362
2.64421	0.0236274	1.56	2.40166	0.0958031	5.41	2.63863	0.120436	12.346	2.63863	0.178735	13.277	2.64241	0.306447	21.151	2.63863	0.331305	23.573
2.64653	0.0236426	1.561	2.40365	0.0976802	5.516	2.64094	0.123499	12.66	2.64094	0.189693	14.091	2.64473	0.325761	22.484	2.64094	0.350082	24.909
2.64884	0.0236577	1.562	2.40564	0.0995396	5.621	2.64325	0.126435	12.961	2.64325	0.202159	15.017	2.64704	0.345074	23.817	2.64325	0.371416	26.427
2.65116	0.023794	1.571	2.40762	0.101399	5.726	2.64556	0.129362	13.261	2.64556	0.214639	15.944	2.64936	0.364373	25.149	2.64556	0.392765	27.946
2.65348	0.0240212	1.586	2.40961	0.103258	5.831	2.64787	0.132298	13.562	2.64787	0.227104	16.87	2.65167	0.386946	26.707	2.64787	0.414099	29.464
2.65579	0.0242635	1.602	2.4116	0.106588	6.019	2.65018	0.135225	13.862	2.65018	0.239813	17.814	2.65399	0.410461	28.33	2.65018	0.435659	30.998
2.65811	0.0244907	1.617	2.41359	0.110324	6.23	2.65249	0.138122	14.159	2.65249	0.253786	18.852	2.6563	0.43399	29.954	2.65249	0.459945	32.726
2.66043	0.0246876	1.63	2.41558	0.114043	6.44	2.6548	0.141009	14.455	2.6548	0.26776	19.89	2.65862	0.457505	31.577	2.6548	0.484217	34.453
2.66274	0.0246422	1.627	2.41757	0.117762	6.65	2.65711	0.143897	14.751	2.65711	0.281747	20.929	2.66093	0.482194	33.281	2.65711	0.508503	36.181
2.66506	0.0245967	1.624	2.41956	0.12148	6.86	2.65942	0.146784	15.047	2.65942	0.29572	21.967	2.66324	0.508287	35.082	2.65942	0.532789	37.909
2.66737	0.0245665	1.622	2.42154	0.127909	7.223	2.66172	0.149369	15.312	2.66172	0.312427	23.208	2.66556	0.534396	36.884	2.66172	0.558944	39.77
2.66969	0.024521	1.619	2.42353	0.135151	7.632	2.66403	0.151837	15.565	2.66403	0.329726	24.493	2.66787	0.56049	38.685	2.66403	0.585774	41.679
2.67201	0.024309	1.605	2.42552	0.142394	8.041	2.66634	0.154305	15.818	2.66634	0.347011	25.777	2.67019	0.586598	40.487	2.66634	0.61259	43.587
2.67432	0.0240666	1.589	2.42751	0.149637	8.45	2.66865	0.156783	16.072	2.66865	0.364309	27.062	2.6725	0.612663	42.286	2.66865	0.639406	45.495
2.67664	0.0238243	1.573	2.4295	0.156897	8.86	2.67096	0.159154	16.315	2.67096	0.383816	28.511	2.67482	0.638742	44.086	2.67096	0.66885	47.59
2.67896	0.0235668	1.556	2.43149	0.168656	9.524	2.67327	0.161378	16.543	2.67327	0.405598	30.129	2.67713	0.664807	45.885	2.67327	0.70206	49.953
2.68127	0.0234002	1.545	2.43348	0.182026	10.279	2.67558	0.163602	16.771	2.67558	0.427379	31.747	2.67944	0.690887	47.685	2.67558	0.735271	52.316
2.68359	0.0232791	1.537	2.43547	0.195413	11.035	2.67789	0.165826	16.999	2.67789	0.449161	33.365	2.68176	0.72324	49.918	2.67789	0.768482	54.679
2.6859	0.023173	1.53	2.43745	0.208801	11.791	2.6802	0.168031	17.225	2.6802	0.470942	34.983	2.68407	0.757041	52.251	2.6802	0.802029	57.066
2.68822	0.0230519	1.522	2.43944	0.222171	12.546	2.68251	0.17004	17.431	2.68251	0.492764	36.604	2.68639	0.790829	54.583	2.68251	0.839344	59.721
2.69054	0.0229459	1.515	2.44143	0.243882	13.772	2.68482	0.17204	17.636	2.68482	0.514573	38.224	2.6887	0.824616	56.915	2.68482	0.876658	62.376
2.69285	0.0228701	1.51	2.44342	0.269028	15.192	2.68712	0.17404	17.841	2.68712	0.536381	39.844	2.69102	0.858374	59.245	2.68712	0.913973	65.031
2.69517	0.0227944	1.505	2.44541	0.294174	16.612	2.68943	0.17604	18.046	2.68943	0.55819	41.464	2.69333	0.892075	61.571	2.68943	0.951287	67.686
2.69749	0.0227187	1.5	2.4474	0.31932	18.032	2.69174	0.177718	18.218	2.69174	0.578288	42.957	2.69564	0.92579	63.898	2.69174	0.986592	70.198
2.6998	0.0226429	1.495	2.44939	0.344466	19.452	2.69405	0.179288	18.379	2.69405	0.598037	44.424	2.69796	0.95949	66.224	2.69405	1.02121	72.661
2.70212	0.0227187	1.5	2.45137	0.381831	21.562	2.69636	0.180849	18.539	2.69636	0.617773	45.89	2.70027	0.992582	68.508	2.69636	1.05582	75.124
2.70444	0.0228095	1.506	2.45336	0.424969	23.998	2.69867	0.182419	18.7	2.69867	0.637521	47.357	2.70259	1.0227	70.587	2.69867	1.09045	77.588
2.70675	0.0229004	1.512	2.45535	0.468125	26.435	2.70098	0.183824	18.844	2.70098	0.658711	48.931	2.7049	1.05283	72.666	2.70098	1.12482	80.033
2.70907	0.0229913	1.518	2.45734	0.51128	28.872	2.70329	0.185014	18.966	2.70329	0.68134	50.612	2.70722	1.08296	74.746	2.70329	1.15884	82.454
2.71138	0.0229004	1.512	2.45933	0.554418	31.308	2.7056	0.186204	19.088	2.7056	0.703956	52.292	2.70953	1.11308	76.825	2.7056	1.19287	84.875
2.7137	0.0227187	1.5	2.46132	0.617407	34.865	2.70791	0.187395	19.21	2.70791	0.726586	53.973	2.71185	1.14334	78.913	2.70791	1.22688	87.295
2.71602	0.0225218	1.487	2.46331	0.691093	39.026	2.71021	0.188565	19.33	2.71021	0.749364	55.665	2.71416	1.1736	81.002	2.71021	1.26102	89.724
2.71833	0.0223249	1.474	2.4653	0.764778	43.187	2.71252	0.189521	19.428	2.71252	0.772922	57.415	2.71647	1.20387	83.091	2.71252	1.29635	92.238
2.72065	0.0221734	1.464	2.46728	0.838445	47.347	2.71483	0.190467	19.525	2.71483	0.796481	59.165	2.71879	1.23415	85.181	2.71483	1.33167	94.751
2.72297	0.022128	1.461	2.46927	0.91213	51.508	2.71714	0.191423	19.623	2.71714	0.82004	60.915	2.7211	1.2646	87.283	2.71714	1.367	97.265
2.72528	0.0220825	1.458	2.47126	1.00894	56.975	2.71945	0.19237	19.72	2.71945	0.843585	62.664	2.72342	1.29522	89.396	2.71945	1.40234	99.779
2.7276	0.022022	1.454	2.47325	1.11985	63.238	2.72176	0.193043	19.789	2.72176	0.86511	64.263	2.72573	1.32585	91.51	2.72176	1.43292	101.955
2.72991	0.0219765	1.451	2.47524	1.23076	69.501	2.72407	0.193628	19.849	2.72407	0.886232	65.832	2.72805	1.35646	93.623	2.72407	1.46198	104.023
2.73223	0.0219311	1.448	2.47723	1.34167	75.764	2.72638	0.194213	19.909	2.72638	0.907341	67.4	2.73036	1.38625	95.679	2.72638	1.49105	106.091
2.73455	0.0219008	1.446	2.47922	1.45258	82.027	2.72869	0.194799	19.969	2.72869	0.928463	68.969	2.73267	1.41284	97.514	2.72869	1.52011	108.159
	0		2.4812	1.59246	89.926	2.731	0.195286	20.019	2.731	0.948144	70.431	2.73499	1.43942	99.349	2.731	1.54846	110.176
	0		2.48319	1.75224	98.949	2.7333	0.195657	20.057	2.7333	0.966426	71.789				2.7333	1.57585	112.125
	0		2.48518	1.91202	107.972	2.73561	0.196028	20.095	2.73561	0.984707	73.147				2.73561	1.60323	114.073
	0		2.48717	2.07181	116.995
	0		2.48916	2.23159	126.018
	0		2.49115	2.41994	136.654
	0		2.49314	2.63033	148.535
	0		2.49513	2.84075	160.417
	0		2.49711	3.05114	172.298
	0		2.4991	3.26155	184.18
	0		2.50109	3.50468	197.909
	0		2.50308	3.77616	213.24
	0		2.50507	4.04764	228.57
	0		2.50706	4.31911	243.9
	0		2.50905	4.5906	259.231
	0		2.51104	4.88311	275.749
	0		2.51302	5.19603	293.42
	0		2.51501	5.50896	311.091
	0		2.517	5.82189	328.762
	0		2.51899	6.13481	346.433
	0		2.52098	6.4641	365.028
	0		2.52297	6.81119	384.628
	0		2.52496	7.15826	404.227
	0		2.52694	7.50535	423.827
	0		2.52893	7.85242	443.426
	0		2.53092	8.20487	463.329
	0		2.53291	8.56384	483.6
	0		2.5349	8.92283	503.872
	0		2.53689	9.28181	524.144
	0		2.53888	9.6408	544.416
	0		2.54087	10.0049	564.978
	0		2.54285	10.3761	585.938
	0		2.54484	10.7473	606.899
	0		2.54683	11.1185	627.859
	0		2.54882	11.4896	648.819
	0		2.55081	11.8474	669.025
	0		2.5528	12.1846	688.067
	0		2.55479	12.5219	707.11
	0		2.55677	12.8591	726.152
	0		2.55876	13.1963	745.195
	0		2.56075	13.5189	763.413
	0		2.56274	13.8161	780.195
	0		2.56473	14.1133	796.978
	0		2.56672	14.4105	813.76
	0		2.56871	14.7077	830.542
	0		2.5707	14.9985	846.968
	0		2.57268	15.277	862.691
	0		2.57467	15.5554	878.414
	0		2.57666	15.8338	894.136
	0		2.57865	16.1123	909.859
	0		2.58064	16.3777	924.851
	0		2.58263	16.6142	938.202
	0		2.58462	16.8506	951.554
	0		2.5866	17.087	964.905
	0		2.58859	17.3235	978.257
	0		2.59058	17.5486	990.967
	0		2.59257	17.7444	1002.03
	0		2.59456	17.9403	1013.09
	0		2.59655	18.1362	1024.15
	0		2.59854	18.332	1035.21
	0		2.60053	18.5182	1045.72
	0		2.60251	18.6754	1054.6
	0		2.6045	18.8325	1063.47
	0		2.60649	18.9897	1072.35
	0		2.60848	19.1469	1081.23
	0		2.61047	19.3011	1089.93
	0		2.61246	19.4446	1098.04
	0		2.61445	19.5882	1106.14
	0		2.61643	19.7317	1114.25
	0		2.61842	19.8752	1122.36
	0		2.62041	20.0116	1130.06
	0		2.6224	20.1182	1136.08
	0		2.62439	20.2248	1142.1
	0		2.62638	20.3314	1148.12
	0		2.62837	20.438	1154.13
	0		2.63036	20.5393	1159.85
	0		2.63234	20.6135	1164.04
	0		2.63433	20.6877	1168.23
	0		2.63632	20.7619	1172.43
	0		2.63831	20.8361	1176.62
	0		2.6403	20.9084	1180.7
	0		2.64229	20.9684	1184.09
	0		2.64428	21.0284	1187.47
	0		2.64627	21.0884	1190.86
	0		2.64825	21.1484	1194.25
	0		2.65024	21.2063	1197.52
	0		2.65223	21.2466	1199.8
	0		2.65422	21.287	1202.08
	0		2.65621	21.3274	1204.36
	0		2.6582	21.3678	1206.64
	0		2.66019	21.406	1208.79
			2.66217	21.4191	1209.54
			2.66416	21.4322	1210.28
			2.66615	21.4454	1211.02
			2.66814	21.4585	1211.76
			2.67013	21.4704	1212.44
			2.67212	21.4606	1211.88
			2.67411	21.4508	1211.33
			2.6761	21.441	1210.77
			2.67808	21.4312	1210.22
			2.68007	21.4211	1209.65
			2.68206	21.4009	1208.51
			2.68405	21.3806	1207.36
			2.68604	21.3603	1206.21
			2.68803	21.34	1205.07
			2.69002	21.3197	1203.92
			2.692	21.2755	1201.42
			2.69399	21.2311	1198.92
			2.69598	21.1868	1196.42
			2.69797	21.1424	1193.91
			2.69996	21.098	1191.41
			2.70195	21.0422	1188.25
			2.70394	20.9859	1185.07
			2.70593	20.9296	1181.9
			2.70791	20.8734	1178.72
			2.7099	20.8171	1175.54
			2.71189	20.7427	1171.34
			2.71388	20.6671	1167.07
			2.71587	20.5915	1162.8
			2.71786	20.5158	1158.53
			2.71985	20.4402	1154.26
			2.72183	20.353	1149.33
			2.72382	20.2647	1144.35
			2.72581	20.1763	1139.36
			2.7278	20.0879	1134.37
			2.72979	19.9996	1129.38
			2.73178	19.9035	1123.95
			2.73377	19.8063	1118.46
